# Supplementary material for: Network Analysis Reveals Putative Genes Affecting Meat Quality in Angus Cattle
Source: Front Genet. 2017 Nov 6;8:171. doi: 10.3389/fgene.2017.00171 (PMC5681485; doi:10.3389/fgene.2017.00171)
Supplement: Supplementary file 1 [file Table1.xlsx]

## Sheet: Table 1 Suppl
Supplemental Table 1. P-values from GWAS on 23 meat quality traits.
Marker	Anserine	Ca	Carnosine	Creatine	Creatinine	FAT12	Fe	HCW	IMFC	Juiciness	K	KPH	MarblSc	Mg	MUFA	Na	P	PUFA	REA	SFA	Tenderness	WBSF	Zn
ARS-BFGL-NGS-58337	1.04569e-18	0.00531837	0.417738	0.000341554	4.84433e-70	1.6895e-05	0.00126328	0.345326	0.00755939	0.0167606	4.5696e-55	1.14517e-08	5.33967e-05	3.78836e-44	0.786803	2.10141e-17	2.28679e-41	8.44244e-06	0.00118209	0.00656342	0.962028	0.035106	0.000233547
ARS-BFGL-NGS-38894	7.51904e-06	0.000534373	0.000830535	1.54189e-05	1.72519e-38	1.28408e-07	0.0978573	0.066622	0.00221099	0.06692	1.14078e-14	0.0896863	0.0031421	2.20774e-30	0.805943	3.47499e-05	6.46522e-21	0.000868317	0.600049	0.00307048	0.328231	0.0161316	0.00231013
ARS-BFGL-NGS-18900	0.298895	0.716103	4.68244e-09	4.58695e-22	0.700808	0.0134437	2.09952e-05	0.312556	0.00127174	0.00091524	0.257734	0.894939	0.000286179	0.00146916	0.0220511	0.246901	0.651034	0.0382847	2.95842e-05	1.87142e-05	0.352421	0.32472	0.000218895
ARS-BFGL-NGS-29314	0.0822129	0.00796929	0.430807	0.21019	0.624643	5.58766e-05	0.497971	0.392852	0.00180201	0.290936	0.00639348	0.00500376	0.0395676	0.0066962	2.88243e-05	0.00845845	0.0125501	0.140125	0.192006	0.000214763	0.0183157	0.0275529	0.0345416
BTB-01596303	0.302861	0.465491	0.00588882	0.283627	0.33924	0.571702	0.715692	0.000116879	0.0144397	0.282002	0.0230629	0.514638	0.342931	0.00304636	0.277457	0.000820267	0.00858391	0.935127	0.00107077	0.287528	0.000409613	0.0144366	0.00798419
ARS-BFGL-NGS-107035	0.350785	0.604397	1.15247e-07	3.87989e-23	0.953827	0.0711915	0.000888176	0.0784205	0.010327	0.000677295	0.214422	0.790985	0.000879271	0.00900351	0.0266645	0.621333	0.804634	0.0576984	5.28438e-05	6.32912e-05	0.496349	0.280588	0.0050592
ARS-BFGL-NGS-101886	0.114196	0.895167	2.18621e-05	1.02086e-19	0.355655	0.0580565	0.00014154	0.1604	0.00170579	0.00681784	0.501615	0.969947	0.000306489	0.000231121	0.0411126	0.228551	0.242348	0.0711822	3.35654e-05	0.000171794	0.664383	0.422267	0.000242291
ARS-BFGL-NGS-114597	0.000510061	0.483567	0.0323192	0.065029	0.00524291	0.000295936	0.917679	0.000216108	0.00343166	0.128927	0.121827	0.156633	0.416587	0.000300888	0.710904	0.0985572	0.00603041	6.65906e-06	0.130584	6.09985e-05	0.265977	0.0191736	0.0837973
Hapmap49500-BTA-122884	0.961437	0.888353	0.713172	0.216366	0.106091	0.0243403	0.289786	0.982387	0.00661547	0.91334	0.00515834	0.567033	0.0375219	0.0125413	0.021262	0.0392178	0.00520449	0.0162004	0.00249799	0.539592	0.538834	0.0353396	0.0251053
BTA-08152-no-rs	0.000190618	0.624391	0.0651691	0.0160378	9.91091e-14	0.0158761	0.984434	0.446872	0.0294445	0.262234	3.45376e-09	0.175415	0.136518	1.88645e-16	0.952536	1.41118e-05	2.65747e-11	0.0227069	0.0145542	0.0876462	0.769936	0.271854	0.71693
ARS-BFGL-NGS-39607	5.51431e-13	0.731464	0.74917	0.00430046	4.24297e-21	0.0182798	0.481088	0.810929	0.207925	0.297626	1.92572e-15	0.0196768	0.00987231	9.59296e-19	0.557061	8.54587e-07	2.39959e-14	0.00117476	0.454098	0.0635463	0.755743	0.619353	0.0466968
ARS-BFGL-NGS-35313	0.0555054	0.93285	0.404636	0.505093	0.0534634	0.0350522	0.759238	5.46787e-05	0.00328235	0.0513161	0.0674645	0.36835	0.116978	0.526459	1.35125e-06	0.159932	0.380988	0.0632368	0.287511	8.54573e-05	0.0010095	0.0385959	0.000335267
BTB-00307908	0.000112569	0.701865	0.313992	0.0731988	9.33994e-10	0.0187929	0.0489665	0.887971	0.200112	0.406791	3.39607e-06	5.69707e-05	0.0816372	2.59661e-09	0.123437	9.21202e-05	9.03595e-07	0.12549	0.510182	0.00881459	0.649017	0.0585247	0.000481142
ARS-BFGL-NGS-29084	0.677827	0.474664	0.0209551	0.358433	0.0891092	0.257204	0.00493333	0.37003	0.00296698	0.687884	0.185238	0.787309	0.000774892	0.016264	0.047417	0.235438	0.18871	0.877613	0.728039	0.0197343	0.0136624	0.0930099	0.0764804
ARS-BFGL-NGS-64446	0.426796	0.347159	0.0165382	3.29469e-12	0.667029	0.188894	0.0132909	0.49304	0.024798	0.146514	0.59079	0.433175	0.100865	0.00534777	0.459152	0.149374	0.47105	0.0291305	8.40244e-05	0.0147848	0.41535	0.381642	0.0372414
ARS-BFGL-NGS-44392	0.43873	0.694217	0.0492569	0.383895	0.0727522	0.00611918	0.603105	0.393233	1.71816e-05	0.142858	0.207972	0.120521	0.000699489	0.179459	2.42113e-07	0.380776	0.0993074	0.0100095	0.991356	7.3689e-05	0.0235624	0.958337	0.918027
Hapmap48946-BTA-92562	0.00459007	0.0464398	0.00942972	0.0546719	0.68175	0.000275428	0.356197	0.00143077	0.383744	0.152635	0.734365	0.436521	0.909675	0.0466732	0.0246256	0.535956	0.0649118	0.000644092	0.26747	0.992322	0.509812	0.000174805	0.174646
ARS-BFGL-NGS-105427	0.0255771	0.0445489	0.413522	0.604526	0.129407	0.100474	0.939267	0.125174	0.00277261	0.317235	0.368075	0.806767	0.00245243	0.657844	0.54731	0.0210012	0.523658	0.0938891	0.197915	0.546304	0.00508456	0.00825416	0.847066
Hapmap40314-BTA-35107	0.89842	0.23217	0.327923	0.272324	0.39539	0.00945106	0.0729628	0.690563	0.00073261	0.0046643	0.730971	0.799924	0.00016972	0.0989237	0.000370669	0.526873	0.40379	0.101844	0.162618	0.00417085	0.04154	0.036142	0.388156
ARS-BFGL-NGS-109763	0.706777	0.302509	0.254373	0.317521	0.738016	0.935954	0.729737	0.884028	0.0350142	0.108463	0.157972	0.222376	0.517822	0.0352629	0.12007	0.0196092	0.0463522	0.0128932	0.724842	0.919802	0.025446	0.0477038	0.638167
ARS-BFGL-NGS-35523	7.66201e-05	0.150589	0.713024	0.0143274	2.53423e-19	0.0069624	0.384627	0.515248	0.366844	0.276299	1.67325e-15	0.0718063	0.500204	1.38422e-13	0.293558	5.39226e-06	4.51105e-15	0.00747449	0.693938	0.00347627	0.949061	0.0646105	0.212095
BTB-01316281	0.347508	0.972567	0.00300408	0.233103	0.482944	0.0441625	0.321216	0.382412	0.0220378	0.192452	0.95287	0.0486751	0.0175795	0.141539	0.00611164	0.689101	0.124759	0.0175574	0.0467044	0.279486	0.682791	0.10234	0.00344243
ARS-BFGL-NGS-10066	0.00094818	0.440505	0.00851145	0.817441	0.621337	0.743031	0.614254	0.959547	0.000568978	0.485093	0.997596	0.000217397	0.0154997	0.0011646	0.0202937	0.104478	0.087954	0.712427	0.755201	0.0449799	0.135793	0.105922	0.110812
ARS-BFGL-NGS-60015	2.52138e-05	0.22172	0.208848	0.0529862	2.69027e-32	0.0120961	0.760807	0.842898	0.179416	0.810951	6.43675e-24	0.0344643	0.302485	7.01427e-22	0.406821	4.17239e-07	1.00045e-19	0.0653592	0.187122	0.0181523	0.86221	0.141804	0.933694
ARS-BFGL-NGS-25755	0.0414078	0.52899	0.223234	0.591764	0.745699	0.00128039	0.833872	0.35605	0.000681265	0.0354186	0.379094	0.260903	0.000851224	0.945399	0.174757	0.945187	0.593497	0.235612	0.668043	0.375858	0.0280502	0.156255	0.341735
ARS-BFGL-NGS-100310	0.617584	0.75677	0.925989	0.0488787	0.931873	0.314828	0.463863	0.795325	0.0246771	0.95049	0.0141045	0.998753	0.268599	0.000937271	0.0457536	0.000335072	0.0160378	0.088616	0.521259	0.319331	0.0434035	0.167595	0.219017
BTA-70802-no-rs	0.709089	0.238846	0.0356958	0.189614	0.178889	0.467117	0.42233	0.5803	6.74857e-06	0.0200938	0.168095	0.641012	0.00745113	0.136402	0.478177	0.198537	0.108274	0.0627226	0.0494038	0.480866	0.0276307	0.193928	0.725678
ARS-BFGL-BAC-29197	0.0980418	0.660381	0.761371	0.98187	0.00570713	0.145492	0.486568	0.547198	0.000899983	0.0880933	0.00487899	0.257099	0.0191483	0.00197298	0.145054	0.0555604	0.00612524	0.354486	0.186901	0.011497	0.47064	0.206919	0.434845
BTA-13793-rs29018751	0.00524205	0.0498244	0.0443112	0.51609	0.0238299	0.403845	0.930829	0.830487	0.599224	0.00483502	0.0639227	0.110208	0.867347	0.0336565	0.696752	0.146343	0.040953	0.467477	0.0307744	0.390951	0.0280652	0.232888	0.61659
ARS-BFGL-NGS-115653	0.38491	0.461043	0.00207376	0.00220382	0.715706	0.0211061	0.00470803	0.465629	0.273431	0.0233035	0.929419	0.0923419	0.038731	0.45627	0.0201901	0.352955	0.406456	0.911423	0.00125124	0.0139323	0.832515	0.246898	0.0034392
ARS-BFGL-NGS-41150	0.838416	0.604865	0.164908	0.449553	0.547093	0.0011425	0.543528	0.184331	8.04958e-05	0.97642	0.101731	0.0170678	0.00472098	0.102001	2.08944e-09	0.456163	0.182832	0.00138576	0.832941	2.96125e-06	0.00468133	0.256796	0.282035
ARS-BFGL-NGS-119211	0.0185772	0.620962	0.72494	0.30683	0.429209	0.0398655	0.516075	0.632167	0.000482858	0.0877717	0.814762	0.250361	0.0129954	0.145501	0.0115361	0.803869	0.698082	0.0341582	0.383766	0.221936	0.015115	0.291936	0.016648
ARS-BFGL-NGS-105758	0.000635327	0.220796	0.0642751	0.981918	3.57585e-08	0.832159	0.657936	0.00852345	0.0224916	0.573137	0.00281866	0.217115	0.0304513	4.81556e-05	0.00879397	0.475232	0.000164632	0.00400424	0.0862449	0.429388	0.125746	0.311952	0.211087
BTA-19330-no-rs	0.473278	0.700133	0.00667563	3.34737e-09	0.506261	0.251433	0.0312181	0.0325629	0.0120225	0.438847	0.100961	0.77557	0.0121218	0.229433	0.155969	0.726314	0.329685	0.457535	0.00243044	0.0481132	0.554693	0.910349	0.745064
ARS-BFGL-NGS-69155	0.591656	0.062449	0.0675091	0.381335	0.561226	0.00162249	0.59948	0.0476549	0.009302	0.228189	0.0583022	0.972872	0.0200243	0.352077	0.000539944	0.0962501	0.442789	0.468224	0.0162173	0.00102811	0.66425	0.988551	0.0416606
BTB-01600271	0.18245	0.477661	0.542407	0.362668	0.0355132	0.784093	0.342274	0.779837	0.0297374	0.112067	3.33767e-05	0.410495	0.573862	8.94589e-05	0.424783	0.0398744	1.93065e-05	0.0468871	0.552777	0.691155	0.282186	0.00204371	0.759036
ARS-BFGL-NGS-113023	0.873444	0.244249	0.95426	0.0478303	0.869947	0.0172886	0.812914	0.52345	0.00815568	0.14633	0.129878	0.199244	0.940953	0.0579403	0.303663	0.0403198	0.139869	0.280743	0.0646356	0.632561	0.00463723	0.0117179	0.0220623
BTA-78558-no-rs	0.532053	0.119594	0.563894	0.173332	0.0949194	0.545573	0.0140607	0.884987	0.0351375	0.0454051	0.374304	0.99824	0.00866624	0.390857	0.522229	0.665916	0.747091	0.674041	0.879965	0.588668	0.0018502	0.0284289	0.239688
ARS-BFGL-NGS-116192	0.756869	0.323916	0.189486	0.302067	0.0275369	0.548809	0.714253	0.397491	0.00587753	0.0617081	0.884489	0.807281	0.00867365	0.682826	0.359412	0.271629	0.865521	0.0488813	0.00341423	0.639628	0.00328495	0.0301989	0.377017
ARS-BFGL-NGS-83033	0.362549	0.698176	0.633286	0.124094	0.732092	0.0018106	0.00101673	0.180806	0.903637	0.00750557	0.509208	0.720677	0.639276	0.0586577	0.928043	0.574153	0.769468	0.0264414	0.135303	0.0326405	0.0126752	0.0364853	0.555303
BTB-01459155	0.353267	0.120849	0.639804	0.316004	0.894243	0.727321	0.590864	0.0814126	0.00558412	0.0212212	0.459283	0.263019	0.0406499	0.347875	0.860931	0.759096	0.296105	0.00426754	0.0592908	0.0101368	0.00485705	0.0371067	0.381676
Hapmap28359-BTA-142912	0.29523	0.0283172	0.366598	0.505165	0.474559	0.0862251	0.228429	0.144753	0.0384677	0.0100368	0.935623	0.527866	0.0435132	0.176156	0.0151028	0.989784	0.0978679	0.0641843	0.769472	0.160664	0.0190558	0.0375561	0.309362
BTB-01668668	0.942813	0.907932	0.0333798	0.428994	0.982686	0.0514301	0.431042	0.779892	0.0188619	0.0404241	0.50345	0.524005	0.0105403	0.0772208	0.256136	0.237512	0.244498	0.0487461	0.879834	0.780878	0.0177553	0.0445773	0.384735
ARS-BFGL-NGS-19470	0.00174452	0.263338	0.054484	0.103979	8.19319e-20	0.069946	0.0900441	0.0548318	0.928841	0.84321	4.46228e-17	0.012339	0.702736	8.99624e-15	0.483202	1.64889e-06	8.90597e-15	0.0523368	0.000135555	0.0201496	0.234627	0.0524543	0.628737
ARS-BFGL-NGS-101433	0.784951	0.656204	0.409096	0.571108	0.162152	0.762251	0.435707	0.986273	0.00988293	0.275929	0.0384794	0.587437	0.0212848	0.0216727	0.0430651	0.0685701	0.0129708	0.231687	0.853559	0.210876	0.424068	0.0664302	0.0296611
ARS-BFGL-NGS-90194	0.872438	0.591859	0.922103	0.749113	0.16583	0.532747	0.380155	0.032657	0.0269483	0.00932143	0.161221	0.976825	0.27058	0.0370629	0.915012	0.519038	0.00119677	0.170636	0.09372	0.396837	0.00336909	0.0905795	0.373488
Hapmap53030-rs29011050	0.613551	0.521292	0.420985	0.854808	0.166095	0.217915	0.635672	0.047491	0.000808043	0.14253	0.191737	0.37073	0.00176749	0.0360747	0.276357	0.374818	0.0429532	0.027953	0.447597	0.61237	0.00983766	0.0999701	0.866888
BTA-30972-no-rs	0.124773	0.130553	0.33336	0.044889	0.880787	0.00785477	0.0333044	0.197093	0.0137497	0.970684	0.175823	0.0773796	0.290844	0.899925	3.89791e-05	0.875627	0.954776	0.368463	0.223518	0.000155034	0.0864789	0.117403	0.0155532
BTB-01065966	0.703937	0.736235	0.539299	0.0692913	0.921332	0.253356	0.855781	0.980243	0.000488199	0.0283642	0.0264201	0.324093	0.00578952	0.43053	0.0232956	0.221037	0.023828	0.385629	0.481006	0.0674726	0.40636	0.181522	0.383193
ARS-BFGL-BAC-7336	0.63851	0.970451	0.765417	0.0535904	0.370051	0.978063	0.117738	0.638252	0.0355281	0.0588647	0.165849	0.592419	0.0197006	0.000626784	0.049999	0.0816746	0.0485005	0.0204179	0.467329	0.45573	0.0207234	0.242538	0.317899
ARS-BFGL-NGS-59272	0.661534	0.898381	0.832267	0.00657543	0.263424	0.255084	0.595504	0.0849712	0.00409287	0.471933	0.161244	0.0579708	0.0222398	0.0427791	7.72601e-05	0.730565	0.0119505	0.026097	0.740345	0.00544029	0.194482	0.259199	0.415327
ARS-BFGL-NGS-2399	0.0127674	0.0378137	0.915484	0.262924	0.261272	0.03203	0.760477	0.0296945	0.00173384	0.0361955	0.770735	0.47566	0.00318263	0.790725	0.368657	0.0841745	0.513523	0.0432506	0.80002	0.574845	0.701484	0.268459	0.669823
ARS-BFGL-NGS-106833	0.0957109	0.526099	0.0383802	0.166084	0.143601	0.0140912	0.0634828	0.219358	0.0885608	0.020772	0.0050449	0.250285	0.183944	0.00509682	0.113554	0.264303	0.000618422	0.270895	0.488116	0.324848	0.00881252	0.28582	0.258183
INRA-420	0.645192	0.0590686	0.357259	0.0451801	0.0371058	0.305679	0.0101842	0.816233	0.0244632	0.387162	0.0211458	0.80011	0.0919804	0.0112812	0.366568	0.124554	0.000348276	0.552132	0.888613	0.506493	0.35702	0.302088	0.245109
ARS-BFGL-NGS-24828	0.141997	0.891168	0.702345	0.298253	0.0859815	0.0874795	0.0687825	0.550766	0.0837951	0.597352	0.000305881	0.00936017	0.0282567	7.82824e-07	0.00597406	7.58139e-06	1.33743e-05	0.0719923	0.557626	0.0613625	0.00965155	0.309323	0.984887
ARS-BFGL-NGS-8048	0.154366	0.771983	0.256388	0.7451	0.0388339	0.621113	0.00575305	0.288752	0.415577	0.00359828	0.0394445	0.531103	0.315743	0.0379664	0.0696606	0.0118275	0.0328938	0.63287	0.851636	0.0867996	0.0103198	0.328527	0.734137
Hapmap60572-rs29010980	0.555369	0.832929	0.897198	0.342572	0.00188336	0.421026	0.757489	0.155333	0.0489004	0.685974	0.00349376	0.0601531	0.00522942	0.0180889	0.817344	0.00666369	0.0263542	0.321757	0.0889784	0.624917	0.809701	0.331139	0.0135277
BTA-63304-no-rs	0.0347745	0.27378	0.0472474	0.209871	0.236777	0.641762	0.463401	0.346067	0.00137318	0.0194491	0.834417	0.505242	0.00440918	0.315655	0.0545544	0.314989	0.184903	0.183825	0.50913	0.26537	0.245229	0.366937	0.0384006
ARS-BFGL-NGS-68277	0.610383	0.343276	0.925788	0.223701	0.577286	0.082069	0.0296802	0.120853	0.00321198	0.442612	0.0894998	0.57874	0.0161622	0.00331941	0.167919	0.0105427	0.00345442	0.0554769	0.24973	0.933017	0.0140836	0.452838	0.643346
ARS-BFGL-NGS-45339	0.714362	0.866896	0.910215	0.396481	0.0327417	0.679501	0.928923	0.414008	0.956048	0.00286838	0.0492546	0.416573	0.621176	0.0116605	0.552902	0.0414781	0.0364661	0.312412	0.491573	0.215384	0.0200469	0.47576	0.0441093
ARS-BFGL-NGS-83238	0.0581728	0.371121	0.964921	0.461591	0.245469	0.696382	0.0138101	0.668681	0.00147055	0.0357512	0.0481175	0.0845214	0.0136386	0.715643	0.27231	0.681392	0.347103	0.0492873	0.244463	0.993842	0.0297403	0.494213	0.974461
ARS-BFGL-NGS-114898	0.558403	0.398339	0.127025	0.594773	0.327144	0.0392694	0.737616	0.638569	0.00300799	0.423185	0.0201953	0.204058	0.0398332	0.00218605	0.896992	0.0560381	0.0128229	0.644787	0.441431	0.521184	0.663847	0.564011	0.00863372
ARS-BFGL-NGS-64876	0.9067	0.00509463	0.8619	0.22519	0.771826	0.0938562	0.0132215	0.00130032	0.612757	0.0500468	0.114483	0.00695364	0.705627	0.00338881	0.0357597	0.00651288	0.0170167	0.917127	0.108106	0.0070778	0.0345756	0.729361	0.570816
Hapmap54040-ss46526239	0.0608618	0.215617	0.00226886	0.00632128	0.0447723	0.149217	0.395569	0.104731	0.00184882	0.282613	0.734324	0.350951	0.087351	0.75822	0.00262807	0.533158	0.9901	0.21366	0.486594	0.0220963	0.0366196	0.841488	0.0426424
BTB-00151766	0.0103874	0.348311	0.189836	0.579768	0.0256826	0.477501	0.0395993	0.306854	0.0426033	0.798462	0.022697	0.366026	0.0605026	0.00324326	0.562341	0.0207256	0.00329673	0.279074	0.396359	0.945494	0.355355	0.87094	0.1203
Hapmap52469-rs29017033	0.940608	0.140125	0.791488	0.873317	0.989331	0.528447	0.697779	0.00559718	0.00315391	0.310714	0.702882	0.0139543	0.0229086	0.655479	7.56109e-05	0.976586	0.558714	0.028931	0.105535	0.010958	0.0433907	0.882424	0.131738
ARS-BFGL-NGS-55564	0.15356	0.820201	0.151294	0.953083	0.684616	0.0388058	0.386043	0.734441	0.0207274	0.00186823	0.513918	0.223946	0.0176512	0.448465	0.799371	0.979086	0.652924	0.522651	0.47752	0.926144	0.00970486	0.890495	0.523198
BTA-83485-no-rs	0.213115	0.845182	0.110126	0.0055313	2.79792e-21	0.499361	0.0537718	0.642205	0.824768	0.960618	6.2261e-16	0.044742	0.490195	2.94685e-12	0.353311	5.96766e-05	9.36804e-13	0.26974	0.620432	0.0544794	0.891646	7.2794e-06	0.00370685
ARS-BFGL-NGS-16120	0.945113	0.167043	0.171658	0.509427	0.288679	0.310452	0.709276	0.402724	0.00677922	0.263298	0.752258	0.0319455	0.0149153	0.619285	0.0228314	0.269707	0.525185	0.0404787	0.346947	0.27462	0.0650621	0.00303343	0.0477705
ARS-BFGL-NGS-32347	0.813322	0.668414	0.424877	0.0756669	0.582987	0.00385149	0.788354	0.0588871	5.04828e-05	0.39251	0.994813	0.588839	0.000419927	0.586769	0.169608	0.328532	0.527189	0.36057	0.0129988	0.49066	0.55644	0.00460663	0.00968849
ARS-BFGL-NGS-39364	0.175597	0.630288	0.0608623	0.0913392	0.0578742	0.88395	0.0166302	0.636378	0.403381	0.0371168	0.00204366	0.132462	0.830693	0.00309865	0.513233	0.0385023	0.000184467	0.263299	0.571603	0.0443394	0.15492	0.00930078	0.48271
ARS-BFGL-NGS-26847	0.00199013	0.440796	0.0467324	0.89198	0.0759883	0.102751	0.84914	0.104448	0.0185163	0.559766	0.0794307	0.386629	0.0792271	0.647058	0.530759	0.00163471	0.71144	0.184986	0.0731046	0.708652	0.00312768	0.0102024	0.528986
Hapmap40307-BTA-42417	0.638297	0.213834	0.038881	0.999461	0.0826695	0.047992	0.403936	0.936041	0.00610973	0.781634	0.890852	0.384198	0.00636869	0.468279	0.110978	0.377664	0.169127	0.231474	0.280461	0.540403	0.029049	0.0114987	0.981308
ARS-BFGL-NGS-26012	0.122759	0.520998	0.532239	0.0319508	0.300325	0.044258	0.0346462	0.847876	0.0215385	0.514095	0.260613	0.143402	0.00120331	0.176194	0.368229	0.497938	0.0501119	0.594594	0.322627	0.588174	0.502934	0.0152507	0.296707
BTB-01501127	0.69892	0.167641	0.233347	0.904483	0.0447458	0.181549	0.0517144	0.778663	0.0438876	0.133159	0.0534868	0.143842	0.0350687	0.00101424	0.907728	0.07204	0.00442394	0.101388	0.317159	0.108301	0.00548112	0.0166865	0.320841
ARS-BFGL-NGS-32157	0.00201128	0.41271	0.0415221	0.822859	0.122181	0.0968032	0.813997	0.0916448	0.0372089	0.732147	0.173044	0.312706	0.0829	0.889241	0.63832	0.00516531	0.560069	0.237739	0.0870891	0.692194	0.00472825	0.0193405	0.576324
ARS-BFGL-NGS-36733	0.40723	0.424533	0.719114	0.969395	0.059834	0.233636	0.977425	0.003046	0.0911765	0.860254	0.00333117	0.0217946	0.782784	0.0846031	0.000164852	0.0507821	0.100422	0.00474548	0.268206	0.0410062	0.28878	0.0302348	0.0243745
ARS-BFGL-NGS-40123	0.123358	0.43518	0.904541	0.390269	0.33687	0.253063	0.195476	0.00786885	0.000311774	0.115607	0.281972	0.00190307	0.00469409	0.543542	0.40278	0.757683	0.346327	0.00738645	0.676763	0.35251	0.145682	0.0364033	0.0331039
Hapmap42295-BTA-69468	0.127325	0.74449	0.0223987	0.62134	0.468786	0.651954	0.0606912	0.648041	0.060637	0.0409241	0.48978	0.365031	0.0395192	0.334853	0.824637	0.144715	0.446203	0.836138	0.0718232	0.781589	0.0244037	0.0389961	0.000915145
ARS-BFGL-NGS-115197	0.610842	0.591648	0.915601	0.69613	0.572267	0.132225	0.60343	0.287885	0.0417627	0.0252074	0.48444	0.753757	0.0524567	0.641865	0.0738825	0.607743	0.367135	0.00660341	0.020437	0.764927	0.0107587	0.0448848	0.436165
ARS-BFGL-BAC-19419	0.183759	0.759568	0.717528	0.177255	0.853739	0.233416	0.0554294	0.331962	0.0111037	0.913716	0.199462	0.0518023	0.00470177	0.0343099	0.267968	0.341164	0.0623731	0.0265195	0.225666	0.862649	0.0469031	0.0451725	0.952259
Hapmap36616-SCAFFOLD310212_1822	0.325411	0.0245613	0.404306	0.540701	0.417713	0.118684	0.274044	0.209607	0.0304678	0.0183022	0.893655	0.431382	0.0331859	0.199225	0.0123103	0.926333	0.0925675	0.050833	0.464549	0.159059	0.0152469	0.0478226	0.350193
BTB-00220229	0.0384455	0.815421	0.155938	0.0900227	0.646392	0.00289304	0.0568026	0.045612	0.00338713	0.457004	0.72387	0.902201	0.0226711	0.559492	0.491041	0.319076	0.42228	0.0266177	0.296294	0.335747	0.443678	0.0481695	0.656193
ARS-BFGL-NGS-117369	0.339278	0.626846	0.618184	0.0477192	0.393761	0.0307063	0.57614	0.228803	0.000860125	0.322777	0.944236	0.378738	0.0338595	0.937949	0.19999	0.728753	0.846479	0.0060302	0.407372	0.378436	0.0296893	0.056227	0.440936
ARS-BFGL-NGS-101313	0.0918308	0.0224307	0.853327	0.0190703	0.249256	0.00128421	0.343588	0.0256678	0.0743199	0.745049	0.015121	0.0103636	0.327467	0.176239	0.0421112	0.102116	0.15617	0.869656	0.134846	0.0449385	0.215869	0.0611219	0.123144
ARS-BFGL-BAC-27364	5.93036e-05	0.604321	0.82067	0.577189	0.241214	0.168685	0.54261	0.664451	0.00964428	0.581663	0.0994396	0.0181817	0.0200609	0.0256734	0.188686	0.909274	0.232505	0.630775	0.71882	0.0679074	0.645495	0.119439	0.0148122
Hapmap41096-BTA-84486	0.41761	0.420741	0.310138	0.959715	0.170426	0.125193	0.416498	0.102979	0.144885	0.020746	0.425249	0.793115	0.0336023	0.0257939	0.27709	0.0228407	0.0461317	0.993645	0.0712235	0.161615	0.013768	0.135368	0.0699241
BTB-00516251	0.0149023	0.0465834	0.0118466	0.0280963	0.314397	0.249285	0.248938	0.721915	0.00899761	0.428269	0.411955	0.840102	0.00629859	0.922901	0.912668	0.453096	0.846663	0.44183	0.280176	0.584791	0.774713	0.13959	0.504391
ARS-BFGL-NGS-104664	0.144565	0.95363	0.918544	0.131049	0.0446555	0.951813	0.667751	0.550144	0.0452843	0.749107	0.0105608	0.102011	0.161354	0.00578182	0.00833721	0.00944496	0.0599992	0.00959324	0.0878215	0.50379	0.644331	0.207126	0.787381
ARS-BFGL-NGS-38372	0.655877	0.0297572	0.890291	0.523054	0.981088	0.0466191	0.502289	0.67086	0.011815	0.00273343	0.206367	0.244208	0.0679134	0.822011	0.45854	0.36501	0.672911	0.0366536	0.548763	0.733695	0.0251438	0.243567	0.280007
BTB-01337775	0.252551	0.652039	0.98673	0.0426203	0.25545	0.0221907	0.487913	0.983591	0.0059228	0.78851	0.419977	0.0297649	0.0350925	0.281764	0.878326	0.735704	0.504267	0.00216976	0.0656223	0.00618338	0.443246	0.264737	0.692576
ARS-BFGL-NGS-5060	0.700014	0.534445	0.905386	0.375205	0.0413708	0.978649	0.0205933	0.82627	0.0437785	0.908578	0.00343614	0.807384	0.127782	0.0302907	0.455758	0.00568453	0.00761329	0.275656	0.0798433	0.980994	0.361399	0.273006	0.961788
BTB-01700292	0.819375	0.932307	0.00627412	0.00350863	0.358087	0.0135469	0.933087	0.0141406	0.0182955	0.910878	0.846766	0.395902	0.0207643	0.532296	0.26565	0.912177	0.487536	0.520015	0.926945	0.422112	0.477643	0.28637	0.571126
Hapmap60096-rs29025529	0.70469	0.697903	0.717779	0.416874	0.108145	0.170277	0.151028	0.0212337	0.0248368	0.0196457	0.600745	0.973713	0.266271	0.474079	0.338811	0.722643	0.973651	0.671548	0.496649	0.38582	0.0138332	0.295576	0.54447
ARS-BFGL-NGS-60465	0.721265	0.119413	0.525863	0.517817	0.285009	0.333721	0.0462406	0.0812627	0.0137637	0.756981	0.101364	0.79246	0.0273822	0.0117145	0.537633	0.211233	0.0235645	0.308562	0.025624	0.130469	0.07037	0.354908	0.00419203
BTA-20841-no-rs	0.179424	0.212091	0.000116622	1.59223e-07	0.528543	0.151883	0.0666712	0.908765	0.752496	0.00111101	0.739778	0.673227	0.521466	0.046563	0.975655	0.582022	0.813152	0.0219715	0.00958471	0.087109	0.45831	0.355294	0.00349321
ARS-BFGL-NGS-26956	0.00459286	0.872188	0.16178	0.18072	0.287162	0.48719	0.16041	0.0679745	0.216248	0.0422202	0.0106458	0.0792886	0.0535817	0.0211834	0.022618	0.0378038	0.0265384	0.0454756	0.967679	0.301908	0.844234	0.355639	0.308217
ARS-BFGL-NGS-36145	0.228918	0.424528	0.334585	0.39173	0.0242098	0.447481	0.658655	0.160891	0.0476964	0.0281447	0.0369998	0.0776237	0.211591	0.160542	0.0390189	0.488233	0.0299917	0.197369	0.889848	0.137273	0.306465	0.39642	0.376093
BTB-01269751	0.00741637	0.265865	0.111294	0.392041	0.643767	0.684127	0.596362	0.00337581	0.0052955	0.244388	0.015479	0.5404	0.0487499	0.297561	0.0293307	0.722569	0.226299	0.0461943	0.104946	0.289058	0.215032	0.409195	0.408509
BTB-01375890	0.403848	0.811352	0.0170013	0.335787	0.00191791	0.641153	0.205207	0.924374	0.0683666	0.293815	5.7773e-05	0.00406654	0.120637	0.00113957	0.298299	0.140604	0.000857765	0.00491125	0.0731034	0.347986	0.49306	0.449583	0.622175
BTB-01479818	0.601234	0.00357714	0.0877813	0.00332207	0.46454	0.359659	0.752731	0.612327	0.236031	0.89891	0.0344223	0.109318	0.152804	0.0137065	0.675727	0.00249816	0.0326626	0.610971	0.529402	0.912048	0.0269629	0.451745	0.0155942
BTA-86312-no-rs	0.278449	0.120123	0.678271	0.419719	0.563667	0.0913071	0.332074	0.0561623	0.0106857	0.325927	0.0850856	0.649279	0.00306387	0.00934617	0.202701	0.165998	0.015667	0.00704322	0.792465	0.79531	0.0402857	0.46849	0.923011
BTA-28751-no-rs	0.419284	0.0146789	0.296466	0.708763	0.117023	0.626015	0.0465807	0.157067	0.0770709	0.136652	0.00244737	0.128035	0.167854	0.00370516	0.510697	0.000892991	0.00550873	0.183046	0.047102	0.774034	0.872529	0.514284	0.220504
Hapmap53034-rs29011422	0.55195	0.209035	0.262138	0.787682	0.724429	0.0238903	0.787366	0.426102	0.0177351	0.0276163	0.876606	0.0320768	0.0453712	0.219348	0.0367336	0.188994	0.360257	0.0481707	0.21196	0.342007	0.280074	0.524188	0.501948
BTA-08756-no-rs	0.000276704	0.346555	8.76312e-12	0.171831	0.995013	0.517089	0.410046	0.905481	0.0169661	0.0159758	0.0179964	0.085611	0.0737031	0.312873	0.0619651	0.335105	0.151468	0.00394307	0.59888	0.867365	0.214323	0.538332	0.478692
BTB-00054609	0.399306	0.0182902	0.57604	0.0260428	0.0520517	0.998548	0.160818	0.361897	0.0136047	0.261623	0.124978	0.959188	0.11065	0.00574472	0.00130926	0.00778982	0.00891437	0.17806	0.122613	0.010291	0.522997	0.543032	0.828988
BTB-01308199	0.839465	0.196713	0.123956	0.83385	0.58745	0.88819	0.202184	0.231567	0.0672036	0.131981	0.0290562	0.909411	0.0154014	0.0481982	0.929627	0.713131	0.0112274	0.0328535	0.575243	0.0387156	0.0115957	0.557273	0.804345
BTA-52712-no-rs	0.286059	0.880698	0.869044	0.594524	0.66827	0.00244008	0.731691	0.0217287	0.0488468	0.0513445	0.615341	0.915458	0.610063	0.174043	0.0135183	0.649808	0.484782	0.0277952	0.839204	0.285433	0.0548968	0.637235	0.132295
BTB-00201350	0.206273	0.0387667	0.000600593	0.0445521	0.410716	0.507259	0.671229	0.967156	0.0225078	0.061745	0.336146	0.643165	0.0180812	0.293872	0.407545	0.45179	0.310113	0.608416	0.896469	0.522491	0.907486	0.652357	0.551595
Hapmap51510-BTA-87075	0.39151	0.124552	0.913222	0.00145593	0.123814	0.000770874	0.740627	0.707055	0.0437244	0.00331551	0.725781	0.710546	0.0149681	0.317598	0.0858497	0.631087	0.697997	0.944999	0.130411	0.0413403	0.923071	0.680525	0.55142
ARS-BFGL-NGS-109547	0.170161	0.816169	0.835892	0.764934	0.282268	0.261331	0.475986	0.00413232	0.0423032	0.745954	0.115809	0.113778	0.333389	0.0349853	0.00508873	0.428147	0.0574171	0.00834674	0.25282	0.419637	0.00485906	0.681422	0.0885888
Hapmap54547-rs29012198	0.502939	0.849622	0.0463962	0.834382	0.0336955	0.709644	0.0233184	0.955076	0.601401	0.0460255	0.149139	0.773993	0.645376	0.031627	0.222422	0.0397683	0.0153726	0.260066	0.276898	0.0193718	0.802235	0.699109	0.720318
BTB-01780804	0.920524	0.647847	0.0266673	0.0770148	0.0120379	0.550346	0.35631	0.73641	0.15414	0.0116484	0.122731	0.00020352	0.104705	0.0267219	0.164598	0.0304008	0.0015745	0.733022	0.125402	0.131389	0.0423926	0.756907	0.408381
BTB-01421398	0.457773	0.287431	0.416127	0.160662	0.326514	0.18544	0.885464	0.791079	0.0314662	0.0147759	0.102618	0.863729	0.0477	0.00615737	0.0276427	0.291207	0.239547	0.00936527	0.549091	0.870059	0.0757413	0.764527	0.770452
ARS-BFGL-NGS-53034	0.44073	0.399936	0.0638505	0.879368	0.0315843	0.0930817	0.867265	0.401812	0.0559225	0.794227	0.00446709	0.0843643	0.0131511	0.018451	0.405192	0.0169665	0.043806	0.0422585	0.725887	0.724888	0.314079	0.766504	0.13712
Hapmap58032-ss46526644	0.982245	0.0779966	0.808819	0.170639	0.00916237	0.399572	0.539186	0.276679	0.00040533	0.918953	0.257669	0.961755	0.0439931	0.190328	0.183828	0.0286149	0.0431132	0.0449734	0.00180699	0.967366	0.340804	0.769806	0.796852
Hapmap27288-BTC-022084	0.668766	0.0287456	0.821752	0.823861	0.440315	0.0556133	0.000654467	0.0385953	0.926928	0.0354201	0.189678	0.158207	0.910903	0.00401815	0.0229442	0.179958	0.0169802	0.407567	0.246957	0.0160784	0.273333	0.795521	0.110114
BTB-02035904	0.814494	0.988418	0.200624	0.0998966	0.167727	0.203264	0.582095	0.709475	0.00817034	0.0035674	0.92095	0.913591	0.0688682	0.432377	0.00057621	0.436591	0.790722	0.0242513	0.0225831	0.0469773	0.93239	0.797055	0.468838
BTB-00416868	0.0212176	0.220427	0.13775	0.0252743	0.120013	0.756709	0.505035	0.90917	0.0257749	0.109269	0.515867	0.797688	0.0457701	0.771035	0.280807	0.89916	0.898861	0.607511	0.151919	0.300408	0.737848	0.814231	0.0379731
Hapmap41976-BTA-80749	0.532684	0.405568	0.77711	0.0211602	0.394842	0.00997569	0.482339	0.532598	0.0091337	0.641229	0.187094	0.242608	0.0105065	0.191137	0.0892645	0.00462658	0.398762	0.331965	0.0176705	0.265114	0.014841	0.83482	0.18812
Hapmap38986-BTA-80731	0.864054	0.772751	0.0396004	0.196089	0.571019	0.00455191	0.238276	0.661191	0.00427371	0.951487	0.0992825	0.519	0.000934725	0.503828	0.0489911	0.407324	0.438423	0.728241	0.0640513	0.0294797	0.303696	0.878302	0.193668
ARS-BFGL-NGS-35617	0.171506	0.878473	0.457531	0.553015	0.212783	0.0348899	0.452175	0.864526	0.0132508	0.00115029	0.824474	0.0459499	0.0495114	0.807071	0.0545523	0.628973	0.538057	0.477821	0.685872	0.112205	0.107058	0.968719	0.733393
BTB-00790451	0.113063	0.985249	0.360008	0.062869	3.36146e-09	0.663678	0.118712	0.274874	0.0345243	0.885603	0.00187229	0.176294	0.767396	0.00308619	0.41101	0.0413272	0.0545411	0.0858147	0.247623	0.0144339	0.458551	8.03697e-06	0.616401
Hapmap23231-BTA-80214	0.0100286	0.978643	0.755167	0.0144706	0.175925	0.0441824	0.371829	0.58498	0.0110881	0.681897	0.27465	0.975297	0.0927995	0.761114	0.0112013	0.0791918	0.942733	0.0846649	0.069274	0.106247	0.353459	0.00251968	0.0973124
BTA-78071-no-rs	0.00913309	0.14277	0.971759	0.46858	0.104208	0.693428	0.0273416	0.768068	0.00992691	0.980971	0.153542	0.387055	0.0250048	0.52942	0.22773	0.271203	0.568216	0.949625	0.784342	0.24456	0.102281	0.0031929	0.0632846
ARS-BFGL-NGS-17060	0.126712	0.661109	0.771334	0.866451	0.000881367	0.722229	0.552399	0.617849	0.0381377	0.3358	0.0497922	0.263217	0.249097	0.535888	0.0344494	0.168554	0.225658	0.0407724	0.680096	0.416805	0.0075906	0.00522093	0.769204
Hapmap42370-BTA-95032	0.411047	0.00263843	0.603719	0.184873	0.324182	0.0665565	0.00774324	0.580826	0.0393939	0.0863699	0.0734814	0.567386	0.0377018	0.588852	0.180508	0.441151	0.56428	0.892603	0.701288	0.15413	0.106621	0.00564365	0.136782
ARS-BFGL-NGS-119467	0.020089	0.284567	0.0235303	0.41405	0.00889767	0.00467495	0.371574	0.206798	0.257256	0.796859	0.280067	0.179482	0.897697	0.577246	0.0425484	0.167623	0.505179	0.158059	0.238303	0.112779	0.0201263	0.00744575	0.559177
BTB-01693207	0.426579	0.0153326	0.744487	0.913608	0.649045	0.16699	0.263939	0.260882	0.0115702	0.341709	0.861898	0.975493	0.0211531	0.795583	0.00340114	0.774869	0.749004	0.0544042	0.753732	0.112608	0.00158383	0.00934066	0.38149
Hapmap24430-BTA-134672	0.143361	0.978547	0.109493	0.78516	0.951816	0.160694	0.0265651	0.125537	0.00364088	0.155906	0.896166	0.0696543	0.025812	0.964515	0.981574	0.855419	0.489243	0.323388	0.123665	0.3395	0.000181694	0.0174258	0.411229
UA-IFASA-7611	0.907943	0.921995	0.790772	0.374834	0.721937	0.967946	0.763829	0.508296	0.00515785	0.821328	0.0368436	0.242863	0.0413325	0.0449377	0.12571	0.102276	0.109321	0.0495378	0.861226	0.863752	0.193379	0.0200201	0.824459
Hapmap49770-BTA-83294	0.012504	0.633244	0.497871	0.410781	0.414788	0.166184	0.51785	0.0124662	0.37952	0.667232	0.0136031	0.625301	0.706649	0.00827685	0.933624	0.00065288	0.033605	0.19952	0.0576719	0.281359	0.796831	0.0205117	0.623371
ARS-BFGL-NGS-80214	0.506212	0.329596	0.266409	0.328165	0.0296568	0.684231	0.662053	0.280182	0.0135834	0.445063	0.881996	0.740173	0.299298	0.700494	0.00734363	0.822174	0.812142	0.342516	0.182536	0.0198088	0.0222734	0.033725	0.360727
BTA-77009-no-rs	0.86052	0.00597544	0.040405	0.167133	0.213044	0.173425	0.660143	0.459949	0.0431139	0.292094	0.763981	0.214567	0.237729	0.0813969	0.0470118	0.00647428	0.125351	0.223009	0.929902	0.213962	0.492989	0.0382731	0.468645
ARS-BFGL-NGS-102196	0.351269	0.893077	0.0368229	0.767827	0.347432	0.125312	0.379103	0.571339	0.118171	0.633793	0.0261513	0.0104342	0.458852	0.00203069	0.0581211	0.0435312	0.00470034	0.0268249	0.193543	0.459538	0.420139	0.0394269	0.33951
ARS-BFGL-NGS-107813	0.167058	0.304059	0.706196	0.0500162	0.346883	0.233947	0.780021	0.711439	0.0376742	0.651178	0.55305	0.455096	0.0107201	0.747991	0.319264	0.351862	0.740438	0.0268045	0.190476	0.512384	0.0269406	0.0419157	0.358904
ARS-BFGL-NGS-16823	0.270298	0.379618	0.14292	0.906131	0.232747	0.526782	0.562675	0.707783	0.0942526	0.0475645	0.455077	0.873732	0.00582147	0.0395401	0.138183	0.19457	0.223906	0.135183	0.492162	0.458611	0.0194335	0.0420937	0.789657
ARS-BFGL-NGS-114198	0.790638	0.743685	0.452898	0.342549	0.798495	0.0823929	0.714859	0.739855	0.00459947	0.0108392	0.495798	0.337495	0.0376244	0.254975	0.0418172	0.5538	0.215116	0.0037468	0.359307	0.948617	0.665814	0.0558158	0.584157
Hapmap43392-BTA-88241	0.911869	0.109409	0.00781913	5.74571e-07	0.26266	0.12073	0.0501168	0.600933	0.544296	0.00831319	0.842725	0.781477	0.382842	0.00910704	0.434821	0.86157	0.10305	0.192438	0.113183	0.0448282	0.425295	0.069793	0.00589
Hapmap51095-BTA-94185	0.994977	0.162025	0.345247	0.54053	0.820818	0.0244541	0.0428903	0.641267	0.0260025	0.0678366	0.00464392	0.525719	0.0251854	0.125682	0.496928	0.130146	0.0623173	0.0377258	0.455933	0.201451	0.0904787	0.0780905	0.520584
ARS-BFGL-NGS-26561	0.747274	0.253634	0.20796	0.766344	0.367395	0.00917917	0.539243	0.0257569	0.00201648	0.379915	0.182584	0.945561	0.204092	0.207464	3.07953e-05	0.254251	0.473591	0.0199131	0.151467	0.00352826	0.0955303	0.0796136	0.690393
BTA-43188-no-rs	0.652072	0.0753199	0.753739	0.0645637	0.131195	0.190575	0.510256	0.571811	0.00299607	0.455189	0.986364	0.962426	0.00730624	0.129731	0.0356299	0.428173	0.5436	0.319698	0.71907	0.107051	0.0195351	0.0858418	0.173418
UA-IFASA-5660	0.160895	0.136178	0.450728	0.408787	0.737231	0.0717145	0.619901	0.674912	0.000994475	0.00639576	0.0610906	0.208727	0.00364824	0.423914	0.378704	0.414798	0.298095	0.625599	0.0638231	0.57145	0.00628296	0.0887645	0.747758
ARS-BFGL-NGS-26126	0.129601	0.442758	0.603669	0.0405139	0.872813	0.536227	0.666373	0.067827	0.183303	0.0147912	0.0224812	0.803455	0.11313	0.172992	0.092822	0.0243682	0.0701102	0.634446	0.0365127	0.181667	0.00394906	0.094365	0.116098
ARS-BFGL-NGS-89711	0.828591	0.55282	0.124113	0.132323	0.00809728	0.0212429	0.225008	0.207872	0.252271	0.004184	0.640066	0.900518	0.0721359	0.408512	0.791993	0.0313049	0.552579	0.00221351	0.208655	0.0232015	0.00936866	0.0943961	0.938226
ARS-BFGL-NGS-38544	0.446781	0.410985	0.868243	0.0579415	0.344947	0.872242	0.031978	0.0346941	0.0245716	0.552547	0.94561	0.0145544	0.0472215	0.853829	0.00705177	0.505355	0.619468	0.0827056	0.418946	0.0509733	0.542472	0.0946751	0.388188
BTA-48456-no-rs	0.0558329	0.010776	0.633149	0.213088	0.963907	0.997395	0.870563	0.120038	0.00164427	0.0186536	0.163844	0.373692	0.000900577	0.703816	0.680382	0.833042	0.573157	0.00370715	0.17069	0.0633749	0.844345	0.0974566	0.139923
BTA-57938-no-rs	0.444386	0.443329	0.61669	0.367346	0.950742	0.0123	0.462447	0.925702	0.000163052	0.0927998	0.318527	0.462278	0.0296274	0.33029	0.00969693	0.573309	0.177554	0.0142222	0.0497338	0.317435	0.276428	0.098751	0.64501
ARS-BFGL-NGS-14018	0.00251214	0.833383	0.204831	0.87536	0.181918	0.292932	0.568967	0.0342633	0.152862	0.501928	0.0101346	0.551466	0.0404299	0.0947529	0.557381	0.00172545	0.15595	0.0267193	0.00622109	0.223177	0.880809	0.098833	0.290153
Hapmap59208-rs29014503	0.28441	0.790034	0.558569	0.212335	0.128452	0.894003	0.0120962	0.594076	0.201317	0.0671221	0.386768	0.161096	0.299353	0.158107	0.338919	0.0207524	0.0166348	0.0435102	0.0111026	0.656737	0.0338451	0.101344	0.294367
BTA-105963-no-rs	0.393699	0.558354	0.208828	0.038598	0.421635	0.0391072	0.7501	0.0257425	0.0463265	0.897818	0.705551	0.521039	0.0342457	0.0781457	0.197603	0.59619	0.00853784	0.0338679	0.668243	0.924016	0.0645375	0.10425	0.739722
Hapmap40045-BTA-116935	0.496965	0.267439	0.731498	0.745427	0.196699	0.0148454	0.987571	0.218804	0.0530629	0.00273132	0.813182	0.438067	0.0403385	0.645361	0.436353	0.682541	0.491617	0.00651716	0.773366	0.192216	0.00477704	0.111411	0.420777
ARS-BFGL-NGS-36290	0.044279	0.453869	0.793346	0.07206	0.0625315	0.285082	0.161972	0.059031	0.206355	0.263595	0.0888428	0.848491	0.341062	0.00513286	0.100299	0.0311134	0.0432295	0.217724	0.753232	0.00396372	0.00760861	0.124026	0.236221
BTA-97753-no-rs	0.0774894	0.215064	0.0161906	0.733918	0.694569	0.0683157	0.231541	0.526998	0.00120299	0.000943383	0.32369	0.387261	0.015423	0.186866	0.195629	0.333083	0.17418	0.274298	0.574897	0.494815	0.151507	0.132205	0.416406
ARS-BFGL-NGS-24357	0.28187	0.246406	0.306427	0.101417	0.64574	0.028184	0.0897355	0.833214	0.000540504	0.103813	0.532308	0.294487	0.00251111	0.0213798	0.00014041	0.849461	0.171166	0.0886567	0.617061	0.00241577	0.22252	0.13892	0.584493
ARS-BFGL-NGS-106559	0.701528	0.202512	0.114716	0.571411	0.249432	0.246155	0.0165441	0.774537	0.963445	0.0305931	0.403829	0.926046	0.887979	0.00991959	0.410107	0.135861	0.00245131	0.0159767	0.795253	0.380017	0.401826	0.169279	0.0402659
ARS-BFGL-NGS-62578	0.271902	0.330971	0.0105463	6.72932e-06	0.774523	0.0666305	0.045721	0.755515	0.664023	0.00876382	0.494914	0.245377	0.722652	0.496025	0.110907	0.960184	0.383361	0.0535982	0.0588202	0.000953775	0.173994	0.171452	0.0413495
Hapmap39155-BTA-48449	0.388934	0.00383958	0.155519	0.248328	0.548955	0.0375035	0.795408	0.444744	0.00218689	0.143067	0.0602959	0.916021	0.00455134	0.178143	0.838218	0.725678	0.0423621	0.0696248	0.321137	0.215373	0.852339	0.178023	0.783155
BTB-00404625	0.667276	0.713905	0.76176	0.966134	0.0409099	0.587507	0.359471	0.758065	0.0122998	0.0265199	0.642214	0.573762	0.0246822	0.964062	0.403799	0.564275	0.703124	0.047847	0.758435	0.612263	0.675112	0.180432	0.0281005
BTA-89103-no-rs	0.00908781	0.581931	0.265103	0.961818	0.0430092	0.00282525	0.0108434	0.55526	0.0173602	0.299934	0.174842	0.706924	0.046468	0.653913	0.177805	0.816774	0.755219	0.0780603	0.76858	0.909076	0.060071	0.181282	0.702921
BTB-00408050	0.0579437	0.576885	0.147022	0.586979	0.414852	0.222294	0.549809	0.388581	0.0100988	0.0123425	0.599711	0.855913	0.168153	0.338735	0.0416531	0.0626291	0.459856	0.0335762	0.0249426	0.414534	0.567649	0.204986	0.371846
ARS-BFGL-NGS-67929	0.949101	0.662505	0.299557	0.618669	0.552869	0.391925	0.431456	0.858085	0.0414592	0.318227	0.129883	0.223648	0.00358587	0.0138674	0.256879	0.0435547	0.0480785	0.0782696	0.0274742	0.957513	0.750344	0.218852	0.93913
BTA-111995-no-rs	0.200205	0.788707	0.956193	0.0336	0.330299	0.0390403	0.657473	0.992238	0.00564049	0.559982	0.162746	0.194114	0.0479027	0.236838	0.692637	0.946043	0.527892	0.00168951	0.16879	0.0144265	0.571997	0.229679	0.937416
Hapmap52559-rs29015773	0.160286	0.0236483	0.192638	0.0366895	0.213008	0.031393	0.740895	0.980175	0.00365951	0.8489	0.18129	0.807556	0.0480538	0.869844	0.472926	0.48897	0.795269	0.974201	0.953406	0.408904	0.269684	0.244145	0.645827
ARS-BFGL-NGS-15837	0.125775	0.484145	0.162566	0.275795	0.839672	0.462223	0.794156	0.974857	0.922641	0.319524	0.000901242	0.0863711	0.302028	0.0002753	0.0129596	9.63202e-05	0.0208922	0.0470869	0.487227	0.186857	0.0307857	0.267756	0.762156
ARS-BFGL-NGS-116293	0.359245	0.767495	0.545961	0.315493	0.499157	0.0336904	0.760183	0.561689	0.00420148	0.0488449	0.419321	0.457436	0.0100507	0.377418	0.031568	0.281864	0.488524	0.887616	0.460188	0.0453662	0.219323	0.27436	0.897634
BTB-01644763	0.672757	0.276392	0.278369	0.0516966	0.0458192	0.99595	0.0454527	0.823657	0.869662	0.22242	0.0187461	0.496386	0.946746	0.0127774	0.773181	0.00502745	0.0106432	0.211245	0.196338	0.469369	0.0151391	0.288525	0.225127
ARS-BFGL-NGS-25590	0.54423	0.0222688	0.359339	0.965216	0.597956	0.508253	0.530362	0.0200801	0.566871	0.00720715	0.247465	0.125915	0.995499	0.358584	0.0320879	0.0703502	0.983423	0.506274	0.348119	0.0461268	0.0130061	0.310724	0.668946
ARS-BFGL-NGS-6438	0.415835	0.42504	0.751271	0.266233	0.690618	0.121045	0.0156676	0.717473	0.0188955	0.964267	0.00732175	0.908301	0.0253322	0.0664994	0.00644126	0.249172	0.0221674	0.0356549	0.483873	0.0745689	0.357806	0.316275	0.0910946
ARS-BFGL-NGS-114904	0.253622	0.105624	0.566557	0.415946	0.585302	0.730226	0.204522	0.0291142	0.00118643	0.0303286	0.96646	0.488774	0.0186923	0.731016	0.105338	0.805918	0.775048	0.0445326	0.357755	0.625294	0.863551	0.320155	0.525809
BTA-83905-no-rs	0.475435	0.0396957	0.152818	0.628561	0.152166	0.357575	0.0881521	0.294792	0.0249011	0.24718	0.504103	0.047608	0.0494107	0.696481	0.853078	0.821403	0.968275	0.422433	0.0362827	0.329046	0.89803	0.329453	0.774888
BTB-02080610	0.22867	0.0329681	0.560082	0.0361994	0.956545	0.00516431	0.846503	0.686313	0.430762	0.656299	0.501583	0.316607	0.655836	0.789901	0.0107534	0.566224	0.956322	0.792982	0.0250159	0.00155813	0.0109487	0.337616	0.50705
Hapmap41620-BTA-70804	0.675112	0.171871	0.813729	0.465615	0.671233	0.834112	0.219494	0.00110349	0.000565793	0.492581	0.799153	0.822634	0.0129329	0.143164	0.00527437	0.586499	0.153351	0.00606962	0.0116593	0.35582	0.998487	0.340167	0.324397
BTA-98858-no-rs	0.00701951	0.0515531	0.026741	0.234667	0.130118	0.00327846	0.198548	0.242339	0.0629811	0.364915	0.651514	0.846138	0.166104	0.716614	0.0193594	0.810199	0.728078	0.249767	0.692308	0.051875	0.00483719	0.367975	0.96661
ARS-BFGL-NGS-13609	0.384958	0.131633	0.0444846	0.64137	0.263768	0.067952	0.666636	0.405987	0.000963436	0.925901	0.0363329	0.455689	0.0440345	0.709064	0.0171101	0.918354	0.269759	0.0126944	0.807327	0.359954	0.20605	0.373472	0.974703
BTA-44477-no-rs	0.369421	0.0433519	0.311288	0.810959	0.675973	0.798727	0.630783	0.055691	0.00567965	0.193998	0.0432577	0.721149	0.240016	0.0165766	0.798399	0.0343996	0.0456005	0.0664331	0.950513	0.320705	0.0587607	0.379478	0.575961
ARS-BFGL-NGS-112885	0.527231	0.387592	0.165012	0.103394	0.702165	0.0138746	0.168224	0.668996	0.0833471	0.00709724	0.38716	0.594691	0.309277	0.536422	0.603629	0.907031	0.752583	0.692321	0.0463823	0.517322	0.00669797	0.384439	0.828262
Hapmap43813-BTA-22578	0.0426339	0.544586	0.0403991	0.939604	0.133686	0.830533	0.0727022	0.622817	0.0177797	0.0439304	0.108848	0.349742	0.0679973	0.0510959	0.162828	0.0643925	0.0153821	0.0826567	0.561495	0.814006	0.5197	0.388933	0.0824034
ARS-BFGL-NGS-14418	0.0681157	0.0448171	0.492386	0.764758	0.238327	0.686116	0.0497926	0.25681	0.20763	0.561664	0.0293441	0.827627	0.137711	0.00061134	0.364909	0.020897	0.0248733	0.764615	0.0269255	0.23147	0.604774	0.390897	0.0245134
ARS-BFGL-NGS-34437	0.0330912	0.759386	0.587455	0.667939	0.0710379	0.380118	0.409342	0.740237	0.0129947	0.673813	0.00920638	0.430004	0.128005	0.0381366	0.851578	0.0265466	0.0976007	0.215747	0.939888	0.442947	0.563436	0.407295	0.891205
ARS-BFGL-NGS-95231	0.0823527	0.144504	0.482343	0.370094	6.72017e-05	0.908614	0.00350216	0.744	0.0477169	0.17265	0.000587341	0.534424	0.427478	0.000939499	0.409109	0.313694	0.000256052	0.445264	0.677597	0.782777	0.0117174	0.408484	0.123939
Hapmap58026-ss46526282	0.239226	0.0449965	0.194685	0.0356401	0.166082	0.021316	0.931059	0.541016	0.00203	0.923774	0.335442	0.989606	0.0288459	0.840048	0.184226	0.446375	0.772278	0.626253	0.86177	0.249748	0.67139	0.413613	0.434567
Hapmap50227-BTA-113868	0.677187	0.0143945	0.310558	0.260739	0.0319142	0.332589	0.0493568	0.0647051	0.907266	0.249278	0.0348381	0.0953175	0.697584	0.00165752	0.282927	0.0148519	0.0094784	0.74214	0.031732	0.10072	0.7196	0.425601	0.0999955
Hapmap38898-BTA-51152	0.553078	0.0496808	0.863799	0.679304	0.716676	0.241878	0.599917	0.697117	0.222298	0.000459524	0.0268931	0.956224	0.105727	0.0170817	0.244029	0.14507	0.0457879	0.337635	0.792475	0.650969	0.000977919	0.428956	0.0544344
BTA-105796-no-rs	0.733346	0.602648	0.448341	0.280233	0.957394	0.72468	0.389365	0.145886	0.00345943	0.0357115	0.994492	0.255819	0.00084497	0.571125	0.117021	0.488091	0.98032	0.215685	0.740649	0.331461	0.34368	0.430413	0.0364748
ARS-BFGL-NGS-10856	0.565915	0.921326	0.286149	0.143227	0.856851	0.679603	0.031562	0.189321	0.00250845	0.358274	0.0289718	0.549401	0.00426455	0.0311227	0.659052	0.00395143	0.185235	0.872567	0.964841	0.701452	0.70774	0.446277	0.2305
Hapmap44365-BTA-28169	0.964362	0.00215806	0.0177978	0.110998	0.141929	0.19798	0.0871543	0.197681	0.00182462	0.364989	0.749353	0.352074	0.0540063	0.15547	0.0466516	0.133677	0.632418	0.232816	0.0374657	0.20445	0.133241	0.452209	0.163011
UA-IFASA-5866	0.389137	0.605194	0.534507	0.746282	0.040505	0.314139	0.790656	0.681032	0.0465642	0.33188	0.438475	0.278046	0.12319	0.990823	0.21186	0.810194	0.464274	0.489965	0.00226821	0.376444	0.00763176	0.454139	0.266267
Hapmap51009-BTA-62629	0.313195	0.990739	0.00690463	0.0893858	0.0876369	0.0778712	0.725613	0.655562	0.000552079	0.100704	0.314137	0.219991	0.0162385	0.156315	0.00539373	0.531523	0.189343	0.0134848	0.0847135	0.213712	0.421419	0.495729	0.546727
BTA-82678-no-rs	0.190361	0.0913989	0.382905	0.309137	0.488191	0.22061	0.0976596	0.229936	0.00289202	0.0955908	0.828673	0.894983	0.00658306	0.0138663	0.00589866	0.477334	0.190995	0.0443619	0.585834	0.13473	0.636116	0.51991	0.164023
BTA-81395-no-rs	0.348564	0.891402	0.894943	0.868611	0.637307	0.107353	0.358877	0.413636	0.00808697	0.296826	0.0370955	0.607969	0.0122389	0.031287	0.164759	0.00642054	0.00876263	0.0617296	0.784784	0.750216	0.954835	0.522779	0.0626433
UA-IFASA-4852	0.00814515	0.300177	0.766794	0.0689722	0.528015	0.411571	0.0429881	0.561088	0.0103595	0.522336	0.393703	0.311042	0.00802987	0.197403	0.471458	0.0285988	0.95905	0.46575	0.38023	0.923243	0.21256	0.533282	0.564321
ARS-BFGL-NGS-70184	0.556437	0.848611	0.51358	0.640708	0.215089	0.128191	0.892133	0.0687511	0.0067615	0.794636	0.0925205	0.765788	0.0385452	0.0223318	0.745399	0.000764943	0.102614	0.843836	0.00575609	0.471757	0.968242	0.536522	0.166522
ARS-BFGL-NGS-104482	0.0446147	0.956961	0.145475	0.676643	0.164807	0.0288723	0.0164948	0.201383	0.0557361	0.0792591	0.024255	0.127989	0.00590222	0.174251	0.806605	0.00815026	0.17744	0.353816	0.407605	0.265137	0.0654082	0.586246	0.596064
Hapmap38479-BTA-21119	0.897017	0.407383	0.00648021	3.03868e-08	0.726833	0.103467	0.222943	0.560478	0.0894134	0.0534087	0.0660745	0.223249	0.0495666	0.704716	0.00473992	0.967634	0.363073	0.91917	0.00800854	0.00339714	0.15754	0.594255	0.015
Hapmap47479-BTA-104638	7.36922e-06	0.595213	0.592034	0.636802	0.629041	0.977928	0.209101	0.0122328	0.0175587	0.977136	0.00945771	0.991139	0.00525139	0.0146141	0.39366	0.0114261	0.156079	0.261907	0.0468439	0.936786	0.116352	0.619136	0.491146
ARS-BFGL-NGS-60582	0.76083	0.0417731	0.0243349	0.470201	0.336875	0.221874	0.519817	0.530582	0.149756	0.0170115	0.679521	0.871633	0.316906	0.646893	0.0200576	0.0486562	0.975035	0.844408	0.163998	0.0135514	0.773704	0.620251	0.982165
Hapmap48173-BTA-107833	0.680143	0.828632	0.707169	0.569836	0.0169462	0.103876	0.204325	0.762396	0.00956634	0.518172	0.136672	0.869764	0.0270622	0.217603	0.0236253	0.226967	0.0805658	0.0282698	0.670728	0.364673	0.701003	0.64307	0.0433987
ARS-BFGL-NGS-118535	0.0332323	0.842948	0.117153	0.759573	0.0302488	0.958502	0.031014	0.409806	0.560101	0.23754	0.126128	0.137371	0.633865	0.0305124	0.0328084	0.000457154	0.0300778	0.589398	0.573562	0.00328408	0.670542	0.643645	0.0558344
BTA-83229-no-rs	0.23504	0.737154	0.94984	0.950413	0.0161598	0.514199	0.266039	0.967182	0.0139827	0.118335	0.0173536	0.765859	0.00668712	0.00747457	0.242749	0.141167	7.28768e-05	0.134068	0.543219	0.943057	0.329037	0.644036	0.131363
ARS-BFGL-NGS-5024	0.890763	0.3731	0.725047	0.932822	0.759843	0.452986	0.602707	0.107317	0.0178145	0.265955	0.325988	0.0171456	0.037252	0.143901	0.103184	0.989651	0.18569	0.00898952	0.526116	0.873865	0.0200252	0.66439	0.052007
UA-IFASA-5710	0.304366	0.00952146	0.294726	0.843911	0.167922	0.878448	0.696207	0.637195	0.0301066	0.0257409	0.855702	0.433025	0.0342965	0.519533	0.624552	0.99608	0.798861	0.0130701	0.197875	0.137605	0.157521	0.671791	0.275721
BTB-01801679	0.204953	0.000508089	0.029731	0.281896	4.45346e-06	0.884303	0.845898	0.131035	0.0199582	0.707166	0.000216606	0.957038	0.0269226	0.000198951	0.0552183	0.453936	0.00281761	0.570048	0.512489	0.0887635	0.175539	0.703402	0.127902
ARS-BFGL-NGS-19292	0.180446	0.0262584	0.923251	0.0884884	0.585376	0.548111	0.0713644	0.480519	0.0135343	0.368386	0.0171816	0.638385	0.0245819	0.00850794	0.122425	0.00576798	0.0415584	0.984389	0.701884	0.094632	0.51151	0.708623	0.379777
BTB-00134495	0.37684	0.088888	0.395133	0.0302327	0.928344	0.482428	0.0909705	0.0066098	0.0103357	0.241629	0.362997	0.213937	0.0909985	0.0490346	0.266922	0.504876	0.00638477	0.109303	0.00905827	0.872343	0.752091	0.737651	0.63958
BTB-00867439	0.461468	0.268816	0.546781	0.607715	0.919548	0.109354	0.533074	0.915002	0.00444195	0.00280382	0.869375	0.0416716	0.0401397	0.419516	0.061291	0.300026	0.961473	0.0174143	0.820525	0.645019	0.612608	0.754794	0.632646
BTA-33429-no-rs	0.165992	0.358021	0.310635	0.745056	0.00176101	0.00773098	0.160287	0.803493	0.0867656	0.783486	0.00447127	0.275752	0.0214986	0.0094829	0.744728	0.0310071	0.00176168	0.140746	0.475456	0.562384	0.585842	0.756128	0.28209
Hapmap33101-BTA-97812	0.238861	0.15762	0.958693	0.0090947	0.288245	0.0130236	0.001446	0.491992	0.0674493	0.0013664	0.102643	0.0627582	0.314212	0.0562148	0.172457	0.0241477	0.123197	0.758447	0.670775	0.0678027	0.00572528	0.76234	0.279984
ARS-BFGL-NGS-111469	0.0664171	0.346186	0.0297411	0.919641	0.0122892	0.913034	0.0563571	0.77158	0.247518	0.00935307	0.0222945	0.957622	0.420577	0.0439668	0.784331	0.00844164	0.0389245	0.0765908	0.795596	0.336847	0.0965052	0.779458	0.169636
ARS-BFGL-NGS-64365	0.0356562	0.403621	0.709353	0.93098	0.336289	0.135242	0.318956	0.467546	0.0189435	0.818919	0.0180836	0.708926	0.0410084	0.0771236	0.683007	0.0585861	0.082826	0.37599	0.355437	0.643072	0.364735	0.789867	0.0366855
BTB-01308098	0.466654	0.955296	0.736272	0.0864527	0.595425	0.327782	0.457399	0.145127	0.0215961	0.0677354	0.691143	0.0277312	0.0716958	0.622997	0.168828	0.0088126	0.673804	0.0273537	0.0205272	0.598136	0.946113	0.798113	0.929551
ARS-BFGL-NGS-72600	0.601634	0.725719	0.346179	0.564286	0.842029	0.307519	0.0314338	0.33536	0.0160611	0.999876	0.233212	0.7289	0.000904707	0.36293	0.958087	0.0976257	0.461126	0.988528	0.136915	0.921993	0.0364933	0.809157	0.31321
ARS-BFGL-NGS-102000	0.29557	0.662306	0.732337	0.0510425	0.0392653	0.0103922	0.982117	0.105723	0.00595191	0.695775	0.42082	0.224777	0.0402302	0.552899	0.304168	0.0456356	0.687795	0.409272	0.0340781	0.769035	0.0750464	0.817221	0.128334
BTB-01059241	0.695568	0.988926	0.405399	0.774624	0.732417	0.447685	0.410713	0.664188	0.00773862	0.0084293	0.163446	0.650796	0.00125159	0.212666	0.159671	0.11044	0.200585	0.356096	0.529872	0.393258	0.00346986	0.821374	0.612195
Hapmap49030-BTA-114484	0.756023	0.691534	0.709634	0.939219	0.529322	0.754698	0.24748	0.470155	0.0238174	0.173334	0.00949858	0.893787	0.162506	0.0456926	0.0606642	0.213699	0.145048	0.0226788	0.121069	0.520354	0.00571358	0.846188	0.208913
BTB-01316369	0.52205	0.997164	0.914283	0.181993	0.577013	0.0295167	0.437342	0.0202101	0.0120072	0.334866	0.0775727	0.476951	0.0063089	0.188621	0.00129454	0.97849	0.451307	0.445247	0.498377	0.00110826	0.0634761	0.849729	0.508565
ARS-BFGL-NGS-53948	0.468501	0.459504	0.110384	0.612964	0.448269	0.00298872	0.235583	0.493342	0.0495791	0.326696	0.116485	0.942839	0.227732	0.0487962	0.00500363	0.163846	0.406803	0.0332565	0.959781	0.19149	0.000818877	0.87806	0.0699059
BTA-56554-no-rs	0.792488	0.232189	0.0107946	0.420204	0.00603933	0.454947	0.641433	0.83509	0.0202988	0.0552118	0.0878914	0.27837	0.194852	0.11016	0.506863	0.0044462	0.253092	0.273588	0.00976785	0.958705	0.811517	0.878583	0.466321
BTA-25531-no-rs	0.046776	0.577377	0.102039	0.597278	0.113956	0.685241	0.288002	0.973334	0.0150633	0.0748327	0.0417289	0.25308	0.0292215	0.0710815	0.163239	0.0408194	0.033942	0.122418	0.408955	0.713049	0.666171	0.882133	0.0623638
ARS-BFGL-NGS-28939	0.618261	0.903838	0.726159	0.44906	0.752967	0.151407	0.450449	0.066335	0.0320887	0.265392	0.704001	0.759053	0.0236125	0.499521	0.180693	0.685018	0.748926	0.655123	0.00104591	0.246366	0.00733979	0.910104	0.877274
BTA-18173-no-rs	0.638947	0.483688	0.122043	0.0349058	0.743362	0.441733	0.73049	0.388243	0.00949084	0.430229	0.00812513	0.939321	0.134311	0.0589247	0.251878	0.206086	0.00573913	0.0475081	0.0410636	0.814857	0.700204	0.913823	0.551339
ARS-BFGL-NGS-80813	0.0478483	0.850739	0.312666	0.000113704	0.785616	0.497912	0.0351495	0.13984	0.518159	0.0488146	0.750631	0.0584127	0.783285	0.19586	0.22124	0.333921	0.753742	0.0925999	0.00352661	0.00399324	0.594959	0.914049	0.895743
BTB-01716755	0.447793	0.0344439	0.0270739	0.26692	0.137407	0.234603	0.189879	0.872896	0.00647843	0.294294	0.183824	0.816791	0.00504466	0.0223753	0.579594	0.194707	0.203254	0.887645	0.506908	0.589382	0.905855	0.918231	0.720543
Hapmap52072-rs29018920	0.138025	0.637038	0.222159	0.999468	0.00694208	0.379387	0.979707	0.0492602	0.942424	0.443078	0.00174177	0.425626	0.299788	0.0493887	0.56534	0.331902	0.0260558	0.850632	0.0271279	0.297316	0.0219566	0.924319	0.497979
Hapmap43407-BTA-93630	0.814823	0.602261	0.255192	0.938024	0.866777	0.0902617	0.101926	0.310338	0.00218584	0.0269212	0.790095	0.133701	0.0358159	0.537704	0.227843	0.374598	0.839909	0.022425	0.277492	0.745981	0.951466	0.947249	0.12081
ARS-BFGL-NGS-53865	0.00222673	0.469135	0.50214	0.808005	0.419221	0.000395952	0.039854	0.122803	0.0139522	0.646944	0.141362	0.0660362	0.324964	0.0502958	0.532208	0.00651711	0.0706022	0.796873	0.441537	0.413853	0.49634	0.97951	0.952926
ARS-BFGL-NGS-17629	0.391871	0.0154991	0.888411	0.547041	0.908501	0.262641	0.911909	0.125096	0.0100557	0.683186	0.983702	0.892097	0.00276755	0.536966	0.359062	0.527947	0.556499	0.0431783	0.309282	0.53837	0.0390266	0.986917	0.609808
BTB-01474706	0.628354	0.0181911	0.271916	0.957833	0.286879	0.648734	0.205117	0.101719	0.0964252	0.117631	0.00143299	0.284508	0.176428	0.0174296	0.23752	0.000427179	0.0127736	0.210788	0.0425273	0.692261	0.843412	0.992483	0.369888
BTB-00177408	0.774927	0.259515	0.854192	0.799439	0.284051	0.772117	0.762436	0.0145994	0.010809	0.802709	0.42228	0.605201	0.035183	0.176975	0.142612	0.925348	0.902958	0.0459265	0.00370291	0.850183	0.209486	0.993059	0.0332389
Hapmap46881-BTA-82468	0.454762	0.653498	0.0944622	0.597097	0.150049	0.000732388	0.335041	0.636628	0.000174486	0.878666	0.118422	0.294573	0.0167438	0.192146	0.271284	0.042665	0.0270169	0.932965	0.95147	0.219033	0.12786	0.995322	0.197117
ARS-BFGL-NGS-42688	0.756441	0.811638	0.51381	0.737918	0.302256	0.735875	0.125487	0.806211	0.0142721	0.0332545	0.0480734	0.178509	0.0904174	0.0384233	0.228139	0.293912	0.0179945	0.383645	0.236243	0.471908	0.055827	0.998435	0.326216
CAPN1_2	0.828994	0.584312	0.9022	0.474857	0.0377075	0.250079	0.0907134	0.409177	0.0247026	0.888406	0.584224	0.544754	0.0867686	0.531116	0.216178	0.842988	0.696784	0.282869	0.37702	0.643418	0.00038724	0.000174898	0.981838
UA-IFASA-1370	0.434957	0.858845	0.826337	0.384164	0.0594366	0.46825	0.0434855	0.312243	0.0259448	0.845905	0.218136	0.99254	0.0791118	0.997125	0.213061	0.470659	0.944899	0.230326	0.48697	0.726749	0.00108182	0.000289606	0.430138
Hapmap49738-BTA-75486	0.913046	0.0548196	0.0672742	0.34369	0.542628	0.000963697	0.250492	0.480815	0.0211845	0.0784165	0.2181	0.750271	0.356088	0.316358	0.335273	0.247748	0.309607	0.515088	0.25057	0.545575	0.969244	0.00060223	0.548647
ARS-BFGL-NGS-114786	0.511653	0.114108	0.0949826	0.498822	0.312495	0.888508	0.89773	0.265815	0.0975698	0.0421993	0.510054	0.65019	0.559104	0.441569	0.259185	0.12682	0.257855	0.338711	0.626389	0.0484736	0.00326176	0.00138923	0.249058
ARS-BFGL-NGS-115041	0.00842565	0.771291	0.502599	0.0416063	0.86855	0.270997	0.0928519	0.697301	0.0428663	0.0804514	0.774755	0.24613	0.123471	0.871333	0.945891	0.222253	0.936136	0.977327	0.206042	0.998816	0.00161395	0.00301376	0.127302
ARS-BFGL-NGS-111213	0.998069	0.00172078	0.29016	0.641305	0.563787	0.997614	0.0255007	0.69308	0.724816	0.0411534	0.610691	0.0348827	0.634147	0.969794	0.0163151	0.575838	0.628153	0.265052	0.550581	0.061311	0.13347	0.00312776	0.917231
BTB-01559194	0.00196832	0.833695	0.292183	0.378422	0.0243117	0.0285409	0.712246	0.00886602	0.0625751	0.0312742	0.91642	0.66229	0.437441	0.20681	0.765421	0.471969	0.203313	0.894786	0.957174	0.920685	0.261627	0.00334277	0.661135
Hapmap50839-BTA-98826	0.718451	0.282761	0.809454	0.150014	0.37939	0.0833479	0.276695	0.288896	0.410453	0.283842	0.00320477	0.660616	0.580662	0.00122634	0.153557	0.0202023	0.00884812	0.224081	0.737211	0.440086	0.0107854	0.00447496	0.311768
ARS-BFGL-NGS-33331	0.0496985	0.00689986	0.789257	0.349132	0.771293	0.0980941	0.607871	0.12684	0.0493166	0.0377553	0.10252	0.935823	0.0306301	0.725644	0.841828	0.682754	0.621337	0.070188	0.828762	0.107173	0.781387	0.00469107	0.819917
ARS-BFGL-NGS-107028	0.54273	0.0135858	0.0804414	0.573361	0.551865	0.205078	0.627483	0.221238	0.325993	0.667124	0.663337	0.560668	0.422684	0.256102	0.00768566	0.155802	0.415622	0.42242	0.457979	0.0240133	0.00295275	0.00582952	0.187753
Hapmap60894-rs29027443	0.657029	0.902488	0.0177678	0.0691308	0.403836	0.737145	0.0670971	0.186825	0.663659	0.0448768	0.635227	0.612484	0.671792	0.267418	0.0140448	0.394792	0.686997	0.253677	0.0598008	0.000363941	0.219901	0.00770049	0.73794
ARS-BFGL-NGS-113466	0.974923	0.112281	0.209973	0.538456	0.338859	0.851015	0.584003	0.501548	0.0184253	0.831998	0.814902	0.21163	0.00384882	0.360824	0.141493	0.933415	0.250368	0.304364	0.365051	0.325628	0.00685485	0.00795425	0.824415
BTB-00101072	0.621671	0.737946	0.238624	0.119194	0.056405	0.0356507	0.556906	0.469964	0.0186941	0.00568172	0.124706	0.439276	0.0362809	0.881015	0.741225	0.601344	0.743643	0.165858	0.0866115	0.1242	0.0640538	0.00810096	0.927914
BTB-00581462	0.220854	0.743593	0.191888	0.363655	0.0167335	0.209239	0.342238	0.248714	0.137498	0.00257314	0.85511	0.192277	0.193167	0.150322	0.312691	0.637536	0.297581	0.879557	0.111123	0.333375	0.0299496	0.00852048	0.298246
BTB-00843351	0.391855	0.698728	0.609037	0.85154	2.24589e-05	0.0507151	0.604136	0.630329	0.9333	0.91254	0.000681601	0.345512	0.734179	0.00633505	0.0501852	0.0604614	0.0279882	0.0717587	0.986286	0.460453	0.0261148	0.00952186	0.879153
ARS-BFGL-NGS-107499	0.222046	0.567713	0.34132	0.920183	0.024107	0.034545	0.287406	0.677261	0.115315	0.164079	0.302208	0.379373	0.108452	0.950158	0.00246078	0.979696	0.915125	0.0806746	0.31375	0.0424654	0.0249249	0.0100947	0.672046
ARS-BFGL-NGS-19186	0.982065	0.817318	0.497288	0.436706	0.22912	0.589902	0.167495	0.601119	0.0101436	0.804389	0.944935	0.779769	0.0196959	0.812548	0.220664	0.66601	0.90818	0.868639	0.521157	0.337059	0.112096	0.0113462	0.481666
ARS-BFGL-NGS-111293	0.275159	0.33044	0.288249	0.765437	0.788013	0.809335	0.00275465	0.759133	0.473432	0.470815	0.364783	0.490372	0.181929	0.00907892	0.262276	0.00365604	0.0349059	0.921432	0.178928	0.17404	0.0442614	0.0154971	0.000576742
BTB-01320890	0.564851	0.839566	0.865435	0.180773	0.851206	0.381847	0.00841649	0.121564	0.0401816	0.752269	0.613469	0.15054	0.682297	0.473401	0.126309	0.587065	0.334073	0.134456	0.663499	0.475287	0.001615	0.0192206	0.11247
ARS-BFGL-NGS-117981	0.41787	0.266893	0.622942	0.0193938	0.581689	0.950995	0.358066	0.0112556	0.502283	0.0270125	0.0456094	0.251504	0.33578	0.134365	0.835485	0.012197	0.396905	0.277053	0.655519	0.686239	0.708336	0.0198183	0.263337
ARS-BFGL-NGS-102078	0.0566154	0.88943	0.151885	0.387834	0.120837	0.763042	0.0198381	0.479334	0.171307	0.0143919	0.528864	0.0127462	0.0340176	0.683479	0.683358	0.269676	0.651819	0.76141	0.0280062	0.37981	0.72329	0.0204416	0.843743
ARS-BFGL-NGS-13472	0.368952	0.517356	0.885395	0.0954793	0.290672	0.987853	0.327269	0.621802	0.0461597	0.493629	0.600515	0.986234	0.19098	0.882329	0.897316	0.243375	0.665553	0.853558	0.163645	0.94497	0.0417279	0.0214265	0.274841
ARS-BFGL-NGS-32223	0.879097	0.297675	0.940596	0.405651	0.562022	0.000503591	0.113173	0.704504	0.0340933	0.0369927	0.718457	0.798657	0.266276	0.853003	0.348039	0.0889963	0.795968	0.129418	0.0305076	0.952082	0.411386	0.0252896	0.813522
BTB-00242038	0.336294	0.118149	0.821561	0.482902	0.193251	0.459008	0.0388897	0.391422	0.012877	0.709156	0.601272	0.737691	0.0966297	0.748843	0.649084	0.0476955	0.353894	0.01148	0.115307	0.0168731	0.184605	0.0272258	0.320018
BTB-01653794	0.351386	0.037745	0.153825	0.28145	0.449589	0.435754	0.384367	0.566795	0.0498558	0.229673	0.0457967	0.169486	0.0193861	0.780565	0.209939	0.0756633	0.388781	0.039473	0.98643	0.800671	0.0297073	0.028929	0.510076
ARS-BFGL-NGS-26893	0.00314566	0.570156	0.0015486	0.101172	0.597395	0.0317465	0.260077	0.927932	0.68556	0.449638	0.472026	0.0238615	0.650337	0.733196	0.0576932	0.874447	0.711193	0.127262	0.0679211	0.28169	0.0351879	0.0309953	0.488313
ARS-BFGL-NGS-22940	0.855729	0.914568	0.842836	0.023737	0.0327326	0.18351	0.140037	0.986284	0.120177	0.824748	0.637745	0.97853	0.316449	0.387737	0.925957	0.0469688	0.474284	0.956849	0.107017	0.994027	0.0195491	0.0311717	0.854551
UA-IFASA-7997	0.480546	0.995003	0.49308	0.677595	0.313068	0.678535	0.590067	0.500501	0.0363138	0.902389	0.840717	0.216014	0.0336999	0.694219	0.64982	0.58938	0.969274	0.181018	0.124368	0.419652	2.28103e-05	0.0327776	0.536966
ARS-BFGL-NGS-32286	0.12904	0.952203	0.792127	0.531936	0.512663	0.646675	0.204341	0.478682	0.0769823	0.0403529	0.434271	0.260599	0.0535861	0.392621	0.652938	0.355342	0.665389	0.0256858	0.570235	0.298651	0.00327371	0.0328213	0.0237629
ARS-BFGL-BAC-34029	0.456275	0.577071	0.0417465	0.488012	0.84182	0.0945748	0.674132	0.630003	0.577627	0.899773	0.160288	0.943293	0.566982	0.0309334	0.366741	0.71647	0.00405164	0.0224899	0.705	0.602291	0.0206822	0.0329137	0.951813
BTB-00888233	0.446126	0.662131	0.462349	0.966229	0.702138	0.210946	0.347737	0.717433	0.00482181	0.0335415	0.448296	0.396213	0.0328668	0.340829	0.203388	0.904434	0.893984	0.1073	0.0957637	0.906989	0.0910197	0.0350426	0.199684
ARS-BFGL-NGS-23990	0.654183	0.359697	0.203785	0.377209	0.389249	0.918034	0.308323	0.80328	0.00971258	0.741855	0.320952	0.740329	0.0165419	0.407965	0.347788	0.08308	0.11102	0.638105	0.821018	0.538101	0.0116062	0.0360776	0.149058
ARS-BFGL-NGS-20180	0.781262	0.224664	0.0914028	0.856937	2.67232e-07	0.229672	0.453831	0.605292	0.311479	0.32249	0.00318498	0.170342	0.570092	0.00305006	0.17006	0.887822	4.44798e-06	0.280258	0.891339	0.00992433	0.880924	0.0371387	0.0493671
Hapmap38245-BTA-69529	0.411796	0.71849	0.503294	0.46837	0.644129	0.640039	0.241774	0.124533	0.00983998	0.268319	0.565428	0.870848	0.21363	0.410073	0.937474	0.0202635	0.126078	0.720656	0.0374298	0.582086	0.678171	0.0387091	0.341427
ARS-BFGL-NGS-21410	0.560794	0.0483038	0.206331	0.515606	0.796102	0.780741	0.217731	0.777513	0.781926	0.938077	0.00161728	0.00350972	0.198233	0.103795	0.084426	0.023834	0.0038643	0.0498941	0.76125	0.828249	0.0693243	0.0396469	0.11579
ARS-BFGL-NGS-14529	0.632136	0.0181692	0.513769	0.606038	0.445257	0.13984	0.0189868	0.982298	0.00226674	0.602035	0.991358	0.293667	0.151985	0.612778	0.64135	0.576459	0.532212	0.666241	0.936846	0.453592	0.890191	0.0403255	0.360178
BTB-01415906	0.767071	0.790415	0.352278	0.673908	0.0314524	0.034263	0.330903	0.244624	0.0247326	0.525389	0.44845	0.625456	0.213246	0.93367	0.0491276	0.533094	0.938948	0.0808503	0.0764564	0.362145	0.348398	0.0406012	0.995406
BTB-01373594	0.317237	0.15606	0.751184	0.182241	0.249773	0.328757	0.579983	0.622692	0.0247935	0.0319919	0.101689	0.700092	0.0224404	0.721077	0.0893605	0.139362	0.938355	0.272949	0.361106	0.236679	0.968808	0.0461712	0.78195
BTA-34139-no-rs	0.824177	0.496321	0.938464	0.5412	0.503228	0.260409	0.366812	0.869817	0.0446891	0.89309	0.665208	0.432539	0.177222	0.191189	0.0145268	0.375641	0.898924	0.0222387	0.0157438	0.390335	0.944131	0.0471221	0.915285
ARS-BFGL-NGS-19546	0.452016	0.419937	0.0297872	0.881747	0.45642	0.921534	0.218051	0.669452	0.024151	0.16384	0.259404	0.300368	0.188452	0.935927	0.120215	0.341761	0.520013	0.0885335	0.368984	0.581484	0.0162987	0.0471308	0.285661
UA-IFASA-8907	0.690616	0.461226	0.196077	0.0603054	0.148994	0.155038	0.122584	0.997647	0.00488703	0.244604	0.620751	0.0459286	0.0982454	0.813852	0.00791878	0.522502	0.973121	0.00201983	0.572971	0.719732	0.822643	0.0476353	0.739429
ARS-BFGL-NGS-33913	0.0637127	0.126688	0.0417116	0.496355	0.708981	0.842711	0.455352	0.210618	0.0267607	0.341706	0.638872	0.0803814	0.0461216	0.544481	0.513358	0.669573	0.903735	0.00496	0.659043	0.357638	0.800812	0.0479537	0.584875
ARS-BFGL-NGS-100004	0.773806	0.639491	0.554377	0.302708	0.093541	0.169616	0.0492044	0.792951	0.000933867	0.594537	0.619214	0.184485	0.0445234	0.613391	0.151166	0.463419	0.393227	0.158826	0.0438679	0.780714	0.225698	0.0516445	0.0291179
ARS-BFGL-NGS-100992	0.539472	0.188766	0.234034	0.0337145	0.157089	0.218237	0.0509174	0.27159	0.408991	0.468387	0.00207638	0.963702	0.875911	0.0106579	0.00968711	0.00870428	0.0194645	0.436422	0.466854	0.0147318	0.210629	0.0517693	0.98749
UA-IFASA-2151	0.155605	0.473806	0.532746	0.584434	0.00150542	0.351146	0.270904	0.0191272	0.761179	0.840265	0.0380256	0.0298347	0.553173	0.0039347	0.631594	0.121319	0.00886755	0.156512	0.471098	0.565936	0.997549	0.0522428	0.642759
ARS-BFGL-NGS-86713	0.0158722	0.805715	0.295535	0.564267	0.0201314	0.725562	0.993539	0.94668	0.022987	0.881594	0.282487	0.86929	0.032865	0.412727	0.867854	0.541813	0.449669	0.843665	0.908757	0.781101	0.70022	0.0587792	0.733176
BTB-01456615	0.994956	0.913338	0.199868	0.0968734	0.113179	0.804579	0.0156107	0.840886	0.028878	0.108775	0.0491453	0.818219	0.408845	0.0245566	0.0855952	0.370606	0.01306	0.521605	0.079223	0.144508	0.0518075	0.063986	0.038159
ARS-BFGL-BAC-15637	0.763032	0.69653	0.805119	0.758634	0.0297596	0.909631	0.571329	0.582309	0.0356754	0.510718	0.254995	0.341324	0.0957055	0.621036	0.243584	0.719572	0.330784	0.022798	0.477651	0.750266	0.0103409	0.0658864	0.811339
Hapmap58194-rs29025415	0.646251	0.272366	0.471346	0.252608	0.938186	0.497483	0.406224	0.0934705	0.172614	0.0814688	0.00254364	0.000747135	0.0195902	0.591532	0.0698824	0.153159	0.411539	0.179373	0.0222401	0.281352	0.0715777	0.0741938	0.020917
Hapmap38028-BTA-122265	0.295219	0.809358	0.277594	0.430004	0.281395	0.905565	0.609756	0.848107	0.0127679	0.481924	0.261037	0.839618	0.0134487	0.125375	0.0407083	0.0199024	0.525819	0.036008	0.92233	0.550268	0.510284	0.0765415	0.32824
Hapmap48357-BTA-48473	0.869918	0.0534719	0.972971	0.173562	0.218142	0.106841	0.0104579	0.414802	0.00403891	0.0451715	0.042608	0.75453	0.0136989	0.23554	0.658716	0.248727	0.120744	0.252538	0.539207	0.65619	0.451064	0.079735	0.276272
ARS-BFGL-BAC-31654	0.466919	0.0621588	0.868267	0.818714	0.627573	0.269874	0.784307	0.809331	0.0612384	0.00521452	0.623036	0.677692	0.0137779	0.550848	0.0725013	0.637199	0.562525	0.139143	0.688476	0.436947	0.00704844	0.0868733	0.862187
BTB-01227713	0.293486	0.298746	0.0697224	0.260344	0.305951	0.0759251	0.349949	0.968298	0.0430901	0.00884951	0.200799	0.167692	0.114365	0.0432152	0.131079	0.0843854	0.203347	0.260418	0.00448361	0.573536	0.698371	0.0885755	0.842272
BTB-00658384	0.715829	0.48225	0.121878	0.954393	0.201924	0.936337	0.706184	0.865895	0.0189338	0.0227604	0.743925	0.931727	0.00986939	0.924257	0.366874	0.943272	0.619901	0.522177	0.673089	0.503506	0.408776	0.0931505	0.234938
BTB-02006984	0.0419439	0.39508	0.848275	0.143244	0.00449668	0.055939	0.137258	0.457835	0.269213	0.25551	0.0290442	0.0210487	0.458104	0.124426	0.856512	0.410398	0.227417	0.245601	0.230942	0.345075	0.0341674	0.095946	0.888636
BTA-97832-no-rs	0.107998	0.00811905	0.904649	0.541937	0.912277	0.0328543	0.18601	0.279705	0.13331	0.880272	0.0124594	0.215881	0.18282	0.00171739	0.792994	0.0268833	0.0076091	0.738973	0.916611	0.696021	0.36156	0.103922	0.0105863
BTB-02018145	0.44103	0.149943	0.425484	0.146064	0.0255624	0.568236	0.384759	0.0846245	0.0269981	0.00330107	0.614233	0.378038	0.0270148	0.113349	0.304976	0.466808	0.128528	0.3784	0.496127	0.637273	0.865792	0.115711	0.512292
ARS-BFGL-NGS-99780	0.541498	0.00637449	0.507775	0.215917	0.154742	0.299212	0.232454	0.0351195	0.0228008	0.154403	0.167018	0.32337	0.00509162	0.984797	0.440717	0.60659	0.949216	0.097494	0.0643689	0.62692	0.590312	0.115918	0.438776
Hapmap18416-rs29019993	0.322027	0.918727	0.85566	0.202405	0.51469	0.0150056	0.146256	0.887481	0.0673753	0.344792	0.905969	0.0204415	0.00544928	0.486953	0.315236	0.963318	0.511458	0.169789	0.70557	0.627818	0.0428621	0.116919	0.70804
ARS-BFGL-NGS-20706	0.976504	0.774482	0.830586	0.661046	0.939353	0.0277063	0.58202	0.88774	0.0458529	0.0148386	0.949708	0.700871	0.0878628	0.925802	0.88861	0.297846	0.79714	0.499878	0.145934	0.586301	0.0761343	0.122677	0.883441
ARS-BFGL-NGS-23454	0.484042	0.436225	0.0420824	0.412351	9.46974e-05	0.619229	0.137837	0.583167	0.349674	0.189732	0.0197745	0.0394905	0.313558	0.00189145	0.650637	0.00883746	0.00137091	0.373077	0.797888	0.938752	0.806947	0.125404	0.720917
ARS-BFGL-NGS-66936	0.260291	0.403022	0.95609	0.223399	0.883454	0.282383	0.915178	0.610516	0.0411299	0.752061	0.372028	0.333811	0.00809247	0.392857	0.628608	0.268086	0.78398	0.813929	0.107627	0.860469	0.01705	0.138949	0.60884
ARS-BFGL-NGS-80614	0.627666	0.659395	0.406107	0.362606	0.142026	0.0596782	0.723243	0.209844	0.00807236	0.132902	0.142696	0.828979	0.00935769	0.0501412	0.0242177	0.0748001	0.0424259	0.126412	0.00221682	0.180524	0.454775	0.14223	0.108748
BTB-00156558	0.377038	0.00372857	0.00408008	0.691839	0.0644297	0.734847	0.0359848	0.299449	0.0411131	0.57711	0.016677	0.272547	0.218657	0.0571412	0.810229	0.0133618	0.0515568	0.919216	0.0640212	0.67143	0.781113	0.149519	0.838339
BTB-00092756	0.0325108	0.922168	0.190858	0.153974	0.431437	0.917528	0.634155	0.324563	0.36918	0.758013	0.0902091	0.671937	0.0448191	0.00196171	0.362223	0.12747	0.0358498	0.157317	0.0121948	0.715638	0.0258879	0.150801	0.604815
BTB-00926868	0.081611	0.23648	0.142254	0.554244	0.118993	0.114704	0.760334	0.2369	0.00890048	0.15977	0.303707	0.952364	0.334365	0.726245	0.0495367	0.3002	0.551158	0.859607	0.550357	0.0578453	0.000598604	0.159006	0.833358
ARS-BFGL-NGS-15623	0.258551	0.599169	0.129661	0.447876	0.173645	0.113266	0.905559	0.155751	0.0176798	0.50003	0.195985	0.89863	0.0371699	0.714599	0.180961	0.0945502	0.961894	0.0817451	0.0387698	0.88871	0.0365837	0.165332	0.776907
Hapmap58228-rs29016818	0.732751	0.0598296	0.134467	0.339087	0.160327	0.697767	0.193694	0.73071	0.113739	0.00134459	0.123761	0.787339	0.0824748	0.0373342	0.0134503	0.503477	0.104155	0.0106607	0.500346	0.469021	0.0145691	0.167746	0.194219
ARS-BFGL-NGS-104078	0.0166391	0.957156	0.782329	0.956662	0.00547218	0.519378	0.668961	0.731695	0.455896	0.68675	0.0123017	0.00555485	0.785176	0.0285755	0.0881392	0.0803935	0.0842406	0.2405	0.414687	0.373608	0.0132098	0.17562	0.461612
Hapmap43941-BTA-78574	0.683839	0.235625	0.512262	0.0192763	0.0992172	0.693483	0.493123	0.0379612	0.0201826	0.475535	0.228838	0.116349	0.0237271	0.271536	0.280622	0.342483	0.89224	0.0913292	0.346418	0.00930935	0.75425	0.176214	0.967594
BTB-01253516	0.831376	0.654127	0.42871	0.197764	0.975515	0.0922047	0.0522958	0.637392	0.0205165	0.224997	0.582645	0.000864697	0.148041	0.462912	0.0133816	0.850601	0.0335398	0.0198108	0.24426	0.423517	0.0326081	0.181037	0.00497094
ARS-BFGL-NGS-112727	0.0481469	0.590533	0.767823	0.435466	0.528709	0.0427633	0.102783	0.085728	0.0148666	0.137661	0.212449	0.444177	0.0047586	0.34324	0.224618	0.0132522	0.15426	0.113952	0.788275	0.863567	0.497409	0.190945	0.193014
ARS-BFGL-NGS-17147	0.723196	0.832458	0.232624	0.200996	0.401095	0.075964	0.00737851	0.317565	0.00816425	0.897591	0.713749	0.524298	0.0138312	0.284599	0.156782	0.543757	0.475727	0.0602069	0.000480013	0.938847	0.367411	0.191488	0.0272684
ARS-BFGL-NGS-102032	0.49262	0.863086	0.304344	0.0281267	0.475105	0.286952	0.270838	0.0839471	0.00594189	0.121888	0.544532	0.438725	0.00571556	0.768343	0.00169639	0.102674	0.384784	0.000823565	0.28553	0.265499	0.85608	0.195325	0.598616
ARS-BFGL-NGS-48560	0.0104407	0.563827	0.0641951	0.137333	0.0156612	0.022274	0.312891	0.263468	0.855341	0.339944	5.76171e-06	0.880629	0.499029	0.00237706	0.494854	0.00546012	0.00136754	0.277004	0.791318	0.970402	0.258291	0.196693	0.396118
Hapmap44450-BTA-21138	0.90054	0.486413	0.000820065	4.27854e-08	0.482492	0.144801	0.128063	0.631594	0.370963	0.00166135	0.206928	0.441969	0.107293	0.330304	0.223411	0.54828	0.395289	0.160097	0.018648	0.0171897	0.0846871	0.199663	0.104098
BTB-00156691	0.0346655	0.453001	0.00187678	0.960076	0.98137	0.702009	0.713314	0.029703	0.702354	0.68704	0.0399534	0.129471	0.913669	0.328053	0.870169	0.0467394	0.814019	0.258387	0.531518	0.407816	0.0245591	0.201165	0.54851
ARS-BFGL-NGS-65958	0.109272	0.621044	0.0311571	0.039409	0.495583	0.868125	0.2707	0.751973	0.0170026	0.590589	0.0986286	0.706571	0.233973	0.4424	0.00290658	0.0770258	0.497544	0.453964	0.794179	0.00440225	0.251901	0.207733	0.761093
BTB-00835129	0.382925	0.109217	0.196917	0.614177	0.262227	0.114246	0.435221	0.0682525	0.0281319	0.151465	0.668824	0.769756	0.111199	0.96202	0.0335653	0.826884	0.509996	0.0117375	0.233255	0.708573	0.0475325	0.2089	0.17874
Hapmap47512-BTA-114443	0.0116627	0.0409084	0.015909	0.775839	0.027504	0.0951253	0.122254	0.0220663	0.222575	0.456688	0.166036	0.953186	0.170813	0.0138969	0.60718	0.324924	9.14895e-05	0.61216	0.64206	0.856311	0.171135	0.209394	0.0783483
Hapmap47101-BTA-78263	0.351652	0.209064	0.252504	0.930909	0.609155	0.428322	0.0185077	0.488193	0.015975	0.186013	0.015958	0.35803	0.00808183	0.0607932	0.498266	0.385241	0.0927164	0.00324015	0.961141	0.177177	0.275135	0.21014	0.295082
ARS-BFGL-NGS-84565	0.768924	0.357906	0.726708	0.907252	0.0825551	0.00389691	0.134602	0.426483	0.000974848	0.725472	0.784653	0.908234	0.00119562	0.563898	0.0365603	0.802847	0.732631	0.00125193	0.399944	0.960744	0.544419	0.226951	0.955701
BTB-00291698	0.867902	0.440556	0.617817	0.892846	0.110449	0.00305127	0.0686166	0.542914	0.000137586	0.807589	0.78598	0.758339	0.000757559	0.44113	0.0138479	0.452486	0.995862	0.000151399	0.241736	0.96504	0.741542	0.227921	0.585479
BTB-00964012	0.477005	0.224614	0.150072	0.0300271	0.337089	0.00608588	0.380424	0.968873	0.00115064	0.212341	0.718187	0.811046	0.00675877	0.747349	0.082884	0.115468	0.413844	0.00536711	0.370268	0.821835	0.826945	0.23307	0.288214
BTA-106988-no-rs	0.357607	0.879518	0.179326	0.722551	0.0292901	0.0213402	0.337318	0.548916	0.0989764	0.703039	0.0877262	0.579129	0.00423136	0.113472	0.132825	0.21163	0.0415159	0.004009	0.302647	0.417812	0.0592862	0.241967	0.240447
Hapmap53492-rs29026148	0.327281	0.925781	0.329506	0.309882	0.537893	0.613889	0.371501	0.809974	0.0230762	0.0179626	0.218504	0.0545029	0.214681	0.699806	0.0307288	0.954287	0.598826	0.0248308	0.387385	0.451669	0.514339	0.248276	0.54094
ARS-BFGL-NGS-110126	0.909755	0.762369	0.606293	0.473037	0.553751	0.0219946	0.879629	0.596311	0.00639091	0.0590309	0.418512	0.00134534	0.00333019	0.225315	0.0777207	0.999913	0.217321	0.0709041	0.828616	0.260554	0.106261	0.259815	0.36026
Hapmap49317-BTA-79529	0.513403	0.247852	0.480472	0.372832	0.00561872	0.0475604	0.885562	0.955299	0.00343923	0.240235	0.743063	0.954622	0.00808969	0.20032	0.139585	0.265481	0.0977384	0.557858	0.0772706	0.225678	0.844545	0.265878	0.0981301
UA-IFASA-9022	0.152716	0.915984	0.16005	0.136014	0.353435	0.07919	0.341221	0.384468	0.00169365	0.0230019	0.607651	0.172219	0.025703	0.140166	0.0648284	0.400959	0.373171	0.124119	0.0384101	0.538025	0.144369	0.268731	0.486248
ARS-BFGL-NGS-114089	0.849885	0.224812	0.0981076	0.360516	0.015308	0.655055	0.042781	0.284889	0.743204	0.479792	0.231339	0.574603	0.79681	0.000611813	0.199101	0.0234969	0.0247722	0.937726	0.00729975	0.103505	0.185786	0.277093	0.0100098
ARS-BFGL-NGS-100020	0.0201743	0.399467	0.334529	0.494371	0.334843	0.922844	0.465121	0.332531	0.125761	0.0451312	0.748808	0.590653	0.32575	0.00581133	0.654242	0.548435	0.0348603	0.0909114	0.732096	0.378717	0.00190983	0.277349	0.0146159
ARS-BFGL-NGS-13753	0.330068	0.755083	0.00010568	0.363972	0.211409	0.51853	0.10681	0.0153886	0.0136714	0.215483	0.276101	0.160171	0.094873	0.248737	0.696508	0.000735148	0.316522	0.711285	0.0870917	0.645062	0.65644	0.296829	0.0357445
Hapmap51601-BTA-50997	0.526596	0.0103276	0.341145	0.541135	0.366889	0.629664	0.76922	0.889965	0.0309303	0.842855	0.0650612	0.716681	0.0677571	0.0610642	0.791794	0.0102091	0.0254644	0.655457	0.417014	0.801652	0.360066	0.297928	0.0214736
ARS-BFGL-NGS-16812	0.705101	0.0128615	0.264881	0.322424	0.932912	0.151059	0.632501	0.0971673	0.0368083	0.0527594	0.631885	0.107637	0.0404255	0.297551	0.810353	0.810215	0.302498	0.63143	0.00678516	0.789794	0.338318	0.309272	0.0696554
BTA-97389-no-rs	0.173659	0.105951	0.320126	0.341393	0.994297	0.124941	0.860366	0.177118	0.0248111	0.132421	0.930348	0.385186	0.0782996	0.255777	0.00468245	0.432765	0.290721	0.0148755	0.650309	0.208753	0.00448803	0.321898	0.0973541
ARS-BFGL-NGS-106924	0.597204	0.566506	0.401157	0.612146	0.118907	0.939141	0.205544	0.00545604	0.0348917	0.66494	0.196094	0.334049	0.0465058	0.522633	0.0430147	0.413874	0.473566	0.010909	0.0871491	0.772518	0.0926128	0.323873	0.630525
Hapmap42617-BTA-64691	0.746778	0.216015	0.867185	0.066291	0.24531	0.037632	0.424972	0.051904	0.0279324	0.0232196	0.775195	0.878885	0.127965	0.418108	0.980921	0.482182	0.482784	0.713429	0.32743	0.69747	0.692521	0.325981	0.00337377
ARS-BFGL-NGS-37992	0.761528	0.567446	0.648516	0.0234869	0.547793	0.125503	0.047345	0.992282	0.00499508	0.028406	0.901853	0.976999	0.0687899	0.506249	0.445723	0.68586	0.531402	0.884077	0.342154	0.484728	0.983607	0.332656	0.669368
Hapmap60195-rs29018211	0.579511	0.322519	0.322015	0.890123	0.0250826	0.377372	0.386348	0.769161	0.928157	0.0282742	0.00371178	0.489504	0.603139	0.00227832	0.794602	0.0391607	0.00114746	0.292019	0.1991	0.365246	0.430544	0.337036	0.57523
Hapmap54709-rs29018919	0.433044	0.499616	0.859531	0.84237	0.518918	0.00159966	0.47906	0.139516	0.00740841	0.0200777	0.0259878	0.064236	0.121909	0.934074	0.150958	0.838807	0.719747	0.0607302	0.0429021	0.887285	0.118444	0.337505	0.87337
BTA-77307-no-rs	0.913463	0.0261327	0.661895	0.459862	0.595169	0.0065384	0.317569	0.780652	0.00917369	0.971291	0.017543	0.722552	0.0291326	0.104542	0.0506041	0.989407	0.164427	0.24008	0.823703	0.128493	0.524932	0.337679	0.778547
Hapmap38157-BTA-39948	0.313659	0.968781	0.170245	0.41752	0.386201	0.381996	0.637892	0.630984	0.0353227	0.0284836	0.636161	0.250072	0.00960161	0.199769	0.254199	0.983829	0.778056	0.0189602	0.173725	0.562464	0.436719	0.340942	0.321168
BTB-01353572	0.0746506	0.886258	0.283183	0.854876	0.835912	0.172801	0.00779534	0.0537757	0.0370501	0.0546711	0.11628	0.0490682	0.0457111	0.345654	0.22937	0.657414	0.405433	0.0366871	0.596067	0.955823	0.251014	0.341323	0.192261
BTA-83709-no-rs	1.89629e-08	0.0570026	0.0333544	0.673065	0.0582992	0.352332	0.391881	0.0163461	0.927553	0.289099	0.0135921	0.719626	0.391357	0.00161331	0.58631	0.0116954	0.00795118	0.344724	0.54193	0.178388	0.276216	0.34302	0.952885
Hapmap42616-BTA-64032	0.428042	0.405653	0.77542	0.0343436	0.677894	0.228956	0.776854	0.890108	0.00874551	0.184109	0.104649	0.449985	0.0858854	0.000962473	0.163017	0.197795	0.00309223	0.0135003	0.463692	0.644815	0.360199	0.343584	0.0954624
ARS-BFGL-NGS-22125	0.00641255	0.490492	0.463161	0.263314	0.229351	0.951854	0.630304	0.01662	0.500033	0.140489	0.0389255	0.648584	0.650895	0.0258858	0.311986	0.00865576	0.022032	0.336167	0.0282618	0.0549301	0.305843	0.346275	0.899488
Hapmap58021-ss46526078	0.529348	0.946467	0.5435	0.613334	0.82953	0.596847	0.0222054	0.552987	0.0152061	0.0305632	0.364612	0.355626	0.12523	0.0692644	0.396767	0.652725	0.270918	0.126382	0.385673	0.691184	0.0270936	0.353349	0.0467137
ARS-BFGL-NGS-77115	0.819999	0.681018	0.694698	0.74983	0.588862	0.42732	0.630469	0.623077	0.0728924	0.00505299	0.121356	0.259323	0.495532	0.241352	0.394697	0.376429	0.00868357	0.270821	0.681308	0.752358	0.0400257	0.357569	0.912469
Hapmap48930-BTA-87766	0.160987	0.953112	0.639224	0.358752	0.616752	0.965296	0.0169914	0.808863	0.440164	0.020131	0.0315333	0.724106	0.222553	0.0211164	0.85804	0.0496238	0.153131	0.0170725	0.94357	0.0677231	0.0696558	0.357589	0.137748
ARS-BFGL-NGS-101616	0.0470509	0.156894	0.562774	0.935445	0.102242	0.140149	0.0423935	0.355532	0.152784	0.117237	0.0106484	0.605272	0.0356521	0.00359502	0.114618	0.000181793	0.000804062	0.662961	0.959155	0.0949401	0.319595	0.361101	0.0845917
ARS-BFGL-NGS-101228	0.419728	0.0389604	0.0273446	0.402644	0.300577	0.589438	0.322722	0.135145	0.28137	0.545073	0.0393063	0.0729353	0.451731	0.055785	0.0261339	0.0356029	0.0440185	0.0176228	0.216958	0.512825	0.289467	0.374696	0.753602
BTB-00590629	0.022529	0.151595	0.0511326	0.703454	0.479296	0.0345523	0.670392	0.786295	0.028328	0.2027	0.0868137	0.363276	0.12363	0.353791	0.178818	0.149983	0.0755102	0.847318	0.0403862	0.115517	0.109033	0.375655	0.784448
ARS-BFGL-NGS-101215	0.51682	0.575918	0.38153	0.040396	0.596056	0.168587	0.681969	0.228025	0.328622	0.423876	0.00669768	0.56179	0.239849	0.0263433	0.65499	0.0287766	0.029491	0.975847	0.102325	0.759291	0.0293093	0.378702	0.820844
BTB-01503516	0.558058	0.290859	0.34478	0.0116303	0.61384	0.408014	0.0753486	0.79672	0.025701	0.754094	0.912209	0.832415	0.101457	0.783273	0.0270326	0.667264	0.969116	0.0574431	0.96721	0.336382	0.0108034	0.384267	0.641985
ARS-BFGL-NGS-117086	0.947487	0.296152	0.158896	0.181542	0.541991	0.225181	0.559557	0.158095	0.00148765	0.762733	0.169075	0.539725	0.00871254	0.0456852	0.0450561	0.425097	0.0421303	0.105794	0.179659	0.261527	0.487189	0.387279	0.169304
Hapmap43554-BTA-31822	0.0462227	0.174536	0.809207	0.584166	0.272929	0.0900549	0.733604	0.580952	0.0455788	0.676946	0.0488508	0.433697	0.355407	0.0847635	0.275372	0.0231207	0.100918	0.0106953	0.806198	0.463972	0.644932	0.393879	0.262693
Hapmap50982-BTA-48814	0.222456	0.15539	0.00951318	0.000125348	0.78394	0.745508	0.0199215	0.187996	0.63425	0.0141862	0.791944	0.556657	0.916526	0.223338	0.0399598	0.68106	0.518238	0.377969	0.257975	0.00197643	0.117121	0.397485	0.883245
BTA-27150-no-rs	0.867943	0.199794	0.937309	0.924125	0.932335	0.0153909	0.874476	0.0598026	0.0513443	0.012459	0.169688	0.0824453	0.042573	0.119868	0.569756	0.0943374	0.199401	0.0243798	0.12024	0.273107	0.449108	0.400369	0.912797
ARS-BFGL-NGS-40091	0.376989	0.349315	0.0288241	0.779964	0.259706	0.00954184	0.913861	0.271515	0.0271238	0.672117	0.033007	0.646015	0.145142	0.0849309	0.510857	0.109647	0.191229	0.340379	0.119781	0.952968	0.0763376	0.404627	0.894541
Hapmap54103-rs29010895	0.881655	0.56532	0.872708	0.063186	0.535149	0.596807	0.548428	0.108358	0.00376918	0.301345	0.628337	0.784035	0.000206056	0.0878068	0.263971	0.167621	0.423675	0.625439	0.527822	0.350834	0.021066	0.409961	0.410984
Hapmap52876-ss46526288	0.0327492	0.991813	0.914525	0.921091	0.0164564	0.168237	0.0218823	0.0451439	0.1344	0.14802	0.138421	0.000295199	0.0708617	0.30009	0.0339994	0.021194	0.639943	0.247453	0.0756524	0.0749103	0.894576	0.420023	0.270884
Hapmap52798-ss46526455	0.449315	0.839194	0.170671	0.654658	0.721657	0.022321	0.916953	0.129364	0.00526361	0.732822	0.864235	0.404247	0.0117707	0.513115	0.0159495	0.408538	0.729303	0.0421254	0.97045	0.235832	0.122773	0.42323	0.338493
BTB-01263230	0.575834	0.582062	0.669275	0.703914	0.696341	0.52368	0.0361264	0.0125528	0.434068	0.454529	0.0427868	0.20997	0.193929	0.0123558	0.216233	0.0149062	0.0420594	0.248829	0.0128077	0.868202	0.921407	0.427008	0.129966
ARS-BFGL-NGS-23750	0.895326	0.366411	0.506967	0.414145	0.35311	0.181574	0.427041	0.252315	0.00293072	0.130767	0.216993	0.478803	0.0178169	0.322245	0.00295327	0.106612	0.412496	0.158586	0.293174	0.0190052	0.278624	0.431992	0.661091
BTB-01776404	0.204367	0.423171	0.0361057	0.442459	0.973153	0.00113026	0.892205	0.354241	0.179115	0.552271	0.0472504	0.0421196	0.0267948	0.0619958	0.273934	0.0359395	0.011858	0.272316	0.285326	0.710741	0.701967	0.43419	0.641186
Hapmap44492-BTA-88469	0.49552	0.0488766	0.860406	0.7599	0.291236	0.767963	0.372068	0.253757	0.0113032	0.833291	0.4239	0.860642	0.0297681	0.255905	0.0849894	0.819203	0.154357	0.818334	0.418408	0.0499968	0.729792	0.435091	0.941311
ARS-BFGL-NGS-38671	0.16642	0.122171	0.948935	0.944221	0.868912	0.0101808	0.935454	0.766902	0.0168544	0.329035	0.0621438	0.458546	0.214425	0.0696862	0.0373328	0.238517	0.030416	0.0849731	0.456884	0.340351	0.677095	0.437775	0.00641509
BTB-01381100	0.530386	0.732274	0.186667	0.617571	0.226775	0.201017	0.0226424	0.390915	0.738633	0.669439	0.0177675	0.0427538	0.33732	0.00500401	0.667105	0.0267778	0.0578876	0.103388	0.0335036	0.360052	0.140724	0.440119	0.221218
ARS-BFGL-NGS-75486	0.3463	0.507137	0.38778	0.690667	0.129673	0.00302807	0.541382	0.195501	0.00504557	0.153975	0.766328	0.61708	0.125405	0.775776	0.554344	0.520124	0.493803	0.846934	0.440367	0.594585	0.00997334	0.44373	0.975981
ARS-BFGL-NGS-83221	0.323452	0.971535	0.945602	0.00870708	0.448747	0.526883	0.031324	0.555622	0.179433	0.526692	0.134143	0.508116	0.751972	0.00988367	0.530536	0.0372979	0.0349551	0.267654	0.265354	0.0455721	0.522867	0.444913	0.753535
BTA-21118-no-rs	0.970994	0.633705	0.0463863	0.00159527	0.663816	0.0416445	0.29642	0.84594	0.686808	0.0607845	0.67425	0.391506	0.694897	0.27652	0.452945	0.774	0.511662	0.0696319	0.0182962	0.029106	0.0468113	0.445373	0.19559
ARS-BFGL-NGS-56179	0.387465	0.00940502	0.0566025	0.965726	0.0257518	0.13007	0.85963	0.718257	0.0198859	0.424518	0.109513	0.971597	0.14834	0.0926145	0.0403009	0.0219275	0.120791	0.204509	0.586666	0.119601	0.712959	0.446181	0.950677
BTA-20844-no-rs	0.154173	0.834603	0.934421	0.255685	0.836348	0.120581	0.583614	0.933992	0.000581041	0.958041	0.661905	0.434219	0.00667507	0.973958	0.00248558	0.524856	0.43902	0.0437327	0.85857	0.0383723	0.122202	0.452902	0.292391
ARS-BFGL-NGS-40782	0.650997	0.746213	0.309158	0.780652	0.494039	0.653368	0.0609374	0.228095	0.0171421	0.257896	0.208737	0.109266	0.0120324	0.0674011	0.0246201	0.0139238	0.16974	0.0122203	0.249976	0.543999	0.268617	0.455597	0.536785
BTB-01416331	0.00776044	0.211936	0.320613	0.307194	0.0159672	0.0419147	0.202094	0.65624	0.302959	0.576233	0.00806514	0.973703	0.0903043	0.440786	0.488512	0.530524	0.00615072	0.220771	0.313618	0.112917	0.287376	0.45994	0.00773908
ARS-BFGL-NGS-14172	0.466865	0.771573	0.166943	0.0635635	0.0532094	0.00193018	0.959043	0.118868	0.0126184	0.253953	0.0292075	0.396837	0.0332967	0.804224	0.518159	0.170223	0.691549	0.821018	0.426115	0.632329	0.0539769	0.475604	0.832472
ARS-BFGL-NGS-26540	0.430991	0.0491148	0.00209621	0.500069	0.608477	0.127545	0.732564	0.50756	0.0517194	0.0185075	0.389556	0.939959	0.329438	0.718506	0.983228	0.85643	0.933697	0.575459	0.25891	0.732268	0.3161	0.487255	0.707515
ARS-BFGL-NGS-71749	0.299393	0.981201	0.315966	0.719467	0.545032	0.407296	0.692462	0.0663961	0.00829592	0.809225	0.932126	0.646564	0.0164228	0.45904	0.00294269	0.225109	0.772127	0.0497383	0.931651	0.0451577	0.0652504	0.487839	0.108744
ARS-BFGL-NGS-100394	0.581219	0.342829	0.661096	0.239821	0.168152	0.719127	0.0327001	0.0350959	0.319873	0.76987	0.032752	0.100655	0.389576	0.0106123	0.504957	0.000796014	0.0447016	0.181526	0.678032	0.0877834	0.842687	0.494776	0.998086
Hapmap51255-BTA-54024	0.342686	0.0479814	0.681019	0.887919	0.731595	0.0745704	0.0111126	0.776002	0.0444912	0.877877	0.89227	0.888925	0.0389512	0.336874	0.898376	0.228055	0.247429	0.691115	0.118701	0.667232	0.573024	0.496464	0.29317
ARS-BFGL-BAC-35968	0.575212	0.0633814	0.6546	0.871363	0.220144	0.995058	0.0151619	0.951424	0.00987449	0.0639787	0.154879	0.419275	0.0128036	0.221889	0.756303	0.600058	0.266282	0.405584	0.202887	0.372651	0.60211	0.498909	0.0313428
ARS-BFGL-NGS-90069	0.505024	0.772076	0.288471	0.42203	0.939668	0.129736	0.0389363	0.81956	0.0727103	0.565707	0.682802	0.979662	0.399143	0.0377051	0.434431	0.469667	0.394003	0.0134369	0.763004	0.433218	0.0243987	0.505057	0.432349
Hapmap41221-BTA-30218	0.469773	0.769543	0.474823	0.0851266	0.609397	0.031018	0.0122157	0.312092	0.173861	0.510888	0.776147	0.472828	0.358465	0.893773	0.00119301	0.208934	0.814834	0.304919	0.373182	0.00334547	0.0100109	0.506532	0.144202
Hapmap42521-BTA-35582	0.988941	0.880472	0.848249	0.207649	0.76558	0.327028	0.501667	0.866021	0.0443807	0.00656378	0.860172	0.876887	0.0370979	0.452527	0.271754	0.460539	0.610339	0.398609	0.995367	0.434927	0.604221	0.521356	0.136944
ARS-BFGL-NGS-75739	0.473757	0.081614	0.879259	0.911591	0.00636117	0.0370654	0.017133	0.068708	0.0784055	0.213901	0.345428	0.12545	0.00686038	0.00465779	0.863657	0.553155	0.00816221	0.0728335	0.188677	0.195973	0.600165	0.523979	0.953889
ARS-BFGL-NGS-4292	0.863674	0.062365	0.131527	0.732491	0.867367	0.0444121	0.0340855	0.807048	0.0219646	0.0993284	0.18313	0.46508	0.00663892	0.528397	0.0663259	0.818385	0.757493	0.91117	0.998327	0.042929	0.522264	0.527812	0.728044
ARS-BFGL-NGS-27553	0.713167	0.102708	0.38996	0.476306	0.373537	0.8395	0.937399	0.141848	0.014064	0.00939938	0.428141	0.37096	0.00934555	0.269001	0.239594	0.929162	0.654415	0.709188	0.669152	0.193291	0.228478	0.536465	0.444135
INRA-454	0.259857	0.413639	0.67622	0.840608	0.553771	0.208026	0.384516	0.25936	0.0604458	0.0164943	0.372793	0.251245	0.00724846	0.131373	0.111296	0.400758	0.0391012	0.00639212	0.867026	0.686645	0.783229	0.550785	0.340397
ARS-BFGL-NGS-78530	0.52266	0.880226	0.915166	0.0324992	0.0662124	0.31018	0.720085	0.68611	0.0744456	0.890512	0.0156842	0.790858	0.326505	0.043681	0.00590086	0.408967	0.0566065	0.00633796	0.664775	0.313252	0.425804	0.553966	0.32407
ARS-BFGL-NGS-119673	0.654196	0.156101	0.648367	0.0635285	0.674336	0.0254738	0.585154	0.0455231	0.00712357	0.119046	0.850326	0.986103	0.0371016	0.756572	0.645868	0.837885	0.510402	0.636757	0.840752	0.43332	0.69064	0.558035	0.171713
Hapmap57770-ss46527064	0.633056	0.576064	0.0607054	0.841569	0.886153	0.561773	0.108621	0.655153	0.00661108	0.00377731	0.813293	0.180499	0.0299334	0.832585	0.323976	0.723869	0.986152	0.00641082	0.405486	0.225602	0.233247	0.560855	0.608567
ARS-BFGL-NGS-119881	0.275833	0.213592	0.52462	0.606042	0.552715	0.733546	0.373608	0.705383	0.0110798	0.256449	0.00721021	0.10074	0.0602076	0.0361468	0.108113	0.0118677	0.0268399	0.30631	0.150586	0.230196	0.764572	0.562433	0.41645
ARS-BFGL-NGS-39184	0.861058	0.517581	0.582352	0.198908	0.543782	0.0126618	0.0885238	0.00110348	0.000520057	0.281442	0.49768	0.391762	0.0713519	0.0901074	0.0220634	0.890349	0.513153	0.00535568	0.529455	0.578689	0.556696	0.565079	0.0869192
Hapmap40904-BTA-120929	0.940732	0.355189	0.941182	0.176662	0.945278	0.11585	0.400466	0.232489	0.00272595	0.00792233	0.510548	0.199745	0.469235	0.0253523	0.913438	0.190312	0.0421653	0.0696367	0.275548	0.286389	0.909043	0.56982	0.452451
BTB-00690781	0.0569391	0.00945027	0.944079	0.0588175	0.497268	0.232112	0.54107	0.931093	0.0242441	0.476944	0.126489	0.651762	0.00828037	0.026021	0.64567	0.271598	0.00147606	0.167122	0.124628	0.613245	0.343327	0.576061	0.64912
Hapmap40829-BTA-88244	0.883083	0.0673347	0.0134305	2.0884e-06	0.897904	0.054	0.317999	0.218433	0.554445	0.043121	0.190262	0.50163	0.415601	0.0832898	0.74074	0.551904	0.298426	0.0671353	0.0278529	0.0634754	0.648469	0.57914	0.00588521
BTB-01734135	0.853852	0.054403	0.315988	0.601965	0.105142	0.0409825	0.765056	0.795315	0.00120123	0.209372	0.440834	0.762747	0.0586073	0.124096	0.278908	0.242603	0.483556	0.954266	0.312702	0.363023	0.00722934	0.579173	0.0946167
ARS-BFGL-NGS-100712	0.553177	0.798296	0.33682	0.532591	0.139241	0.153244	0.363171	0.00384297	0.426401	0.685955	0.000459607	0.211045	0.70333	0.00683436	0.00113891	0.00308919	0.0032196	0.406758	0.808335	0.00379937	0.696472	0.579396	0.109818
BTB-01734696	0.0426737	0.461316	0.0176658	0.410239	0.501404	0.339242	0.0127923	0.30147	0.226846	0.00676952	0.0895148	0.406516	0.123271	0.213231	0.732724	0.321806	0.116456	0.489517	0.914891	0.294987	0.388373	0.579437	0.0319753
BTB-01423688	0.00791853	0.0392035	0.0167728	0.0390566	0.425181	0.753606	0.0556689	0.895004	0.277252	0.460615	0.633438	0.00768516	0.53824	0.13648	0.619758	0.549508	0.28978	0.899577	0.743753	0.454343	0.038086	0.579797	0.629767
ARS-BFGL-NGS-118155	0.582595	0.400657	0.510059	0.789375	0.386724	0.510464	0.976179	0.948679	0.0369662	0.561217	0.730441	0.0253969	0.0258381	0.1091	0.0262129	0.386843	0.243779	0.0168541	0.850657	0.40359	0.594642	0.580752	0.668661
ARS-BFGL-NGS-10627	0.730965	0.0152785	0.36552	0.701327	0.115335	0.0538094	0.12125	0.38861	0.0115884	0.0150372	0.624742	0.986298	0.0502518	0.776946	0.0329841	0.127742	0.841123	0.117801	0.0567694	0.29417	0.191249	0.590081	0.524238
BTA-27370-no-rs	0.426345	0.401837	0.64185	0.975784	0.927302	0.547061	0.0500023	0.388375	0.0300144	0.0023497	0.625661	0.0433572	0.3158	0.3402	0.561822	0.452505	0.461718	0.0283364	0.692039	0.283343	0.583786	0.593922	0.490198
BTB-01960484	0.702059	0.39556	0.0316571	0.0146349	0.651436	0.643831	0.294589	0.349894	0.802699	0.038426	0.173449	0.311589	0.363285	0.0902612	0.281329	0.0135541	0.469231	0.563268	0.0445246	0.279779	0.249344	0.608892	0.0152762
BTA-37880-no-rs	0.261189	0.48605	0.463757	0.843352	0.329816	0.0856758	0.518905	0.944344	0.151801	0.207344	0.0213005	0.0804234	0.00769139	0.0604011	0.00398659	0.0135768	0.242244	0.0271999	0.915593	0.0682874	0.0159202	0.613016	0.734824
Hapmap41250-BTA-38429	0.845623	0.280169	0.188709	0.372112	0.589503	0.00189701	0.122997	0.0172886	0.024687	0.235129	0.0252645	0.278692	0.0750204	0.0606677	0.507105	0.151618	0.0504504	0.016478	0.733204	0.244633	0.672848	0.624986	0.7725
Hapmap30646-BTC-002054	0.813523	0.895231	0.139518	0.262077	0.641	0.741911	0.0362954	0.464296	0.625384	0.410602	0.00204983	0.9379	0.83337	0.00546018	0.243505	0.000949957	0.00674398	0.133423	0.0303455	0.858516	0.642283	0.629257	0.263597
ARS-BFGL-NGS-117758	0.739013	0.0279913	0.0396806	0.293141	0.533217	0.175049	0.00756148	0.794641	0.0846716	0.493479	0.010394	0.0650222	0.352823	0.0313896	0.269101	0.00294116	0.00975533	0.104121	0.308516	0.942248	0.24135	0.631716	0.0602743
Hapmap60328-rs29027404	0.274001	0.18292	0.61528	0.992688	0.621806	0.142644	0.168317	0.0581873	0.00189056	0.0177125	0.254768	0.776366	0.0379764	0.91878	0.323002	0.739319	0.27736	0.0205053	0.49523	0.379434	0.92462	0.633682	0.312084
Hapmap41499-BTA-30129	0.938561	0.817924	0.429508	0.925112	0.0222247	0.930203	0.312972	0.875277	0.613258	0.644471	0.202487	0.559867	0.775475	0.00680062	0.0146094	0.122893	0.00188888	0.106149	0.779648	0.124319	0.0174001	0.635938	0.186732
ARS-BFGL-NGS-18928	0.985726	0.0592803	0.0176594	0.0393804	0.778395	0.245586	0.0513491	0.718186	0.0144023	0.925814	0.517832	0.153519	0.240684	0.0414644	0.447666	0.41023	0.0489834	0.0808831	0.568492	0.621495	0.191729	0.645413	0.839788
ARS-BFGL-NGS-20204	0.633508	0.876393	0.973735	0.169815	0.270519	0.562313	0.801112	0.783286	0.0269992	0.765784	0.862527	0.0107063	0.00303937	0.41239	0.227076	0.571142	0.90492	0.0323243	0.34266	0.896448	0.432456	0.64606	0.00105721
ARS-BFGL-NGS-55845	0.24821	0.163102	0.928446	0.649994	0.806392	0.330574	0.566069	0.510975	0.0242584	0.166756	0.325906	0.000695183	0.0266359	0.0915597	0.615959	0.0501379	0.237132	0.182048	0.00539245	0.102646	0.566318	0.646421	0.921904
Hapmap38844-BTA-63080	0.146428	0.248248	0.779015	4.81298e-05	0.00261753	0.350501	0.346418	0.996256	0.00130295	0.214968	0.298788	0.621383	0.000867398	0.0751252	0.114508	0.292247	0.0562715	0.440689	0.875317	0.146837	0.232182	0.649708	0.63548
ARS-BFGL-NGS-5327	0.508545	0.02748	0.639542	0.412591	0.778235	0.761363	0.0267978	0.213868	0.0876312	0.285279	0.035737	0.980802	0.119164	0.017461	0.106916	0.0467678	0.0274255	0.000672534	0.925033	0.411381	0.105475	0.659936	0.0952322
ARS-BFGL-NGS-43002	0.789271	0.105879	0.0053565	0.943471	0.00883844	0.0541162	0.917621	0.14442	0.21079	0.0579988	0.0489491	0.590558	0.89168	0.0625744	0.0753784	0.0231888	0.0356278	0.0272069	0.559107	0.928354	0.656636	0.663592	0.367918
Hapmap42564-BTA-48483	0.417615	0.00317021	0.0359775	0.282849	0.910921	0.764173	0.461534	0.52775	0.01197	0.649378	0.184217	0.680219	0.0350094	0.491877	0.822303	0.196934	0.577059	0.802634	0.611505	0.926363	0.969225	0.663823	0.342074
Hapmap38147-BTA-25404	0.12808	0.580477	0.891177	0.857113	0.546915	0.0308173	0.0461116	0.595739	0.077135	0.0390509	0.959243	0.0021089	0.518282	0.785853	0.525398	0.954297	0.911975	0.119264	0.789199	0.595417	0.996341	0.666089	0.66317
ARS-BFGL-NGS-117416	0.651067	0.505952	0.802076	0.98663	0.535854	0.906535	0.486395	0.560872	0.000245333	0.459379	0.472314	0.911175	0.00185605	0.180645	0.0136769	0.0317844	0.191259	0.00540889	0.549951	0.481526	0.6748	0.673788	0.732497
ARS-BFGL-NGS-113867	0.576364	0.461652	0.61482	0.437825	0.0899753	0.0966915	0.0385477	0.430799	0.0412242	0.0520622	0.96137	0.0429296	0.416291	0.529246	0.0418511	0.847404	0.806436	0.064952	0.0918234	0.403651	0.937866	0.679076	0.592166
BTB-00364642	0.908899	0.0951704	0.513568	0.688154	0.740578	0.00620176	0.353158	0.160702	0.15369	0.969516	0.473242	0.616261	0.115824	0.0323086	0.0283887	0.533172	0.0221769	0.611259	0.793386	0.0384544	0.0163595	0.680128	0.592663
Hapmap42348-BTA-88290	0.00532235	0.0268945	0.0771952	0.40259	7.50212e-05	0.328306	0.399754	0.565025	0.157221	0.613286	0.0039221	0.900758	0.544557	0.0248534	0.30426	0.303896	0.0281327	0.510331	0.829885	0.42946	0.139163	0.681401	0.00613413
ARS-BFGL-NGS-116175	0.377543	0.0802569	0.694577	0.239248	0.0381594	0.458799	0.464172	0.557077	0.338668	0.842062	0.0318188	0.0222164	0.864393	0.00276399	0.396032	0.00312053	0.00523713	0.414665	0.20985	0.673672	0.184788	0.686617	0.0203542
Hapmap57967-rs29017684	0.140381	0.00141695	0.129554	0.146226	0.417074	0.0712507	0.196359	0.221993	0.00337824	0.470329	0.00839029	0.613127	0.0349577	0.114393	0.481663	0.233986	0.109259	0.119863	0.780473	0.591609	0.806744	0.695929	0.0157405
Hapmap44640-BTA-24435	0.723623	0.00341644	0.944753	0.249572	0.917556	0.157574	0.309735	0.597664	0.0060675	0.0175779	0.208762	0.961641	0.0285087	0.0804172	0.00400613	0.720375	0.101056	0.105217	0.793099	0.11359	0.166074	0.708123	0.444548
ARS-BFGL-NGS-48279	0.822178	0.60497	0.810428	0.0896001	0.291089	0.985991	0.995727	0.597311	0.0221924	0.0325415	0.427974	0.678387	0.000661658	0.106849	0.0231692	0.220832	0.257209	0.522192	0.16438	0.0313245	0.319927	0.719509	0.342497
ARS-BFGL-NGS-29208	0.388502	0.711047	0.747389	0.00504966	0.272231	0.0351824	0.111654	0.607344	0.0060674	0.459061	0.0307007	0.364889	0.0103475	0.096315	0.0686989	0.984553	0.154198	0.174612	0.889998	0.293118	0.17999	0.720777	0.583562
ARS-BFGL-NGS-31520	0.0228568	0.557821	0.193408	0.0112189	0.719351	0.535897	0.388196	0.0986302	0.0309097	0.602442	0.762317	0.257759	0.0373361	0.767622	0.0344155	0.868132	0.825087	0.0444973	0.827138	0.249422	0.683161	0.724398	0.294301
BTA-89302-no-rs	0.0241438	0.0239426	0.537711	0.408676	0.000857257	0.429798	0.279182	0.075333	0.336199	0.140535	0.00148827	0.650446	0.581157	0.000104913	0.892442	0.228764	1.57903e-06	0.0763773	0.545931	0.0763736	0.896952	0.724803	0.0232781
ARS-BFGL-NGS-101219	0.81344	0.161997	0.952199	0.287201	0.599294	0.0316768	0.231998	0.0746259	0.00527148	0.0354325	0.385855	0.400898	0.000620576	0.15974	0.34307	0.92475	0.12412	0.00777703	0.992684	0.308536	0.497295	0.728318	0.091413
Hapmap58227-rs29016390	0.159248	0.659486	0.508876	0.0695083	0.0131273	0.00975596	0.527669	0.0610339	0.00120259	0.0275021	0.530695	0.787711	0.0511786	0.272464	0.2851	0.107095	0.43202	0.085946	0.0491607	0.908054	0.0506689	0.729949	0.216763
BTA-83392-no-rs	0.549098	0.378949	0.24417	0.719002	0.400962	0.960784	0.93533	0.562122	0.0298391	0.706056	0.608072	0.489393	0.0179607	0.249869	0.385903	0.905169	0.472756	0.726207	0.597864	0.387285	0.0416691	0.73082	0.977454
UA-IFASA-7039	0.0599218	0.000840836	0.527851	0.15257	0.936722	0.762471	0.766794	0.521635	0.000316845	0.244638	0.127963	0.970128	0.0011425	0.281747	0.442413	0.716157	0.122114	0.022002	0.710208	0.313787	0.422413	0.737596	0.752874
BTA-43943-no-rs	0.974083	0.255283	0.644379	0.669681	0.591506	0.638041	0.846498	0.122494	0.0272736	0.991334	0.829892	0.0132465	0.156574	0.647913	0.0116737	0.885645	0.43808	0.0287027	0.454072	0.381023	0.678433	0.744672	0.034418
Hapmap52307-rs29009626	0.587061	0.292904	0.0394582	9.24204e-05	0.924134	0.152814	0.0879571	0.44024	0.00356642	0.423128	0.653763	0.902073	0.25907	0.0242081	0.444591	0.421367	0.476307	0.330385	0.0812717	0.138919	0.851412	0.748821	0.167158
Hapmap52411-rs29016144	0.973556	0.448059	0.554224	0.725833	0.590158	0.0319582	0.544719	0.228981	0.0208215	0.130578	0.360469	0.03515	0.0191765	0.624444	0.19551	0.595629	0.45354	0.817601	0.51041	0.157319	0.936077	0.757441	0.905095
ARS-BFGL-NGS-110866	0.329739	0.699686	0.0895601	0.0338995	0.606246	0.00559124	0.637311	0.776217	0.0163362	0.828178	0.335477	0.0039968	0.098241	0.701326	0.174482	0.388273	0.613624	0.0123169	0.455507	0.560936	0.53299	0.765421	0.862048
ARS-BFGL-NGS-66091	0.0650814	0.357749	0.0156015	0.470034	0.259744	0.571203	0.358858	0.26944	0.0257009	0.00663932	0.286274	0.762438	0.0325686	0.219049	0.253256	0.577553	0.430211	0.00871555	0.775873	0.512544	0.721295	0.773127	0.522983
ARS-BFGL-NGS-115144	0.505241	0.464319	0.194319	0.351082	0.901658	0.969537	0.000120476	0.353687	0.721499	0.0458759	0.0999621	0.957218	0.783854	0.00446495	0.802537	0.00183211	0.0370528	0.567862	0.67051	0.926126	0.736493	0.776053	0.000323874
ARS-BFGL-NGS-102717	0.750103	0.0102165	0.226785	0.620997	0.746859	0.61121	0.0484823	0.656281	0.0266455	0.892064	0.195662	0.209197	0.0273637	0.04154	0.0966489	0.201261	0.0453523	0.0756955	0.998298	0.476188	0.69513	0.780296	0.0473133
BTB-01839335	0.333335	0.0275229	0.110736	0.214574	0.475268	0.991529	0.0308473	0.35572	0.845983	0.0834549	0.0646228	0.0632466	0.629057	0.000298558	0.857054	0.0311326	0.00096973	0.0944011	0.702907	0.243972	0.142022	0.790905	0.676942
BTA-84062-no-rs	0.157133	0.539647	0.109105	0.165509	0.920038	0.0108081	0.150589	0.179286	0.00258203	0.0805037	0.340119	0.679859	0.020637	0.204773	0.00542551	0.224866	0.323476	0.0262172	0.920268	0.15973	0.601476	0.794642	0.618919
ARS-BFGL-NGS-14017	0.0890749	0.258052	0.0236491	0.319458	0.745895	0.685006	0.042586	0.809363	0.00568346	0.161834	0.389457	0.790346	0.0107065	0.757295	0.517974	0.76492	0.730736	0.49039	0.166529	0.742517	0.352545	0.796321	0.397306
Hapmap53447-rs29026845	0.697963	0.311889	0.125088	0.8199	0.408078	0.344622	0.169003	0.956366	0.00499506	0.232143	0.235024	0.248393	0.00148587	0.0437115	0.159768	0.0111803	0.817279	0.10678	0.0213003	0.82344	0.739438	0.797	0.247751
BTA-20647-no-rs	0.00461935	0.844036	0.391901	0.143591	0.189237	0.073686	0.0020559	0.0611282	0.0359522	0.207402	0.0248985	0.422567	0.318584	0.00353168	0.228052	0.0933371	0.00270148	0.746481	0.235199	0.264906	0.380051	0.800719	0.718228
ARS-BFGL-NGS-101750	0.398958	0.689334	0.0547205	0.130717	0.167783	0.5773	0.0427554	0.0455766	0.634088	0.426789	0.0283389	0.0375457	0.850986	0.0787734	0.197933	0.00154793	0.0618123	0.772993	0.0849032	0.0408887	0.126252	0.808423	0.0125448
BTA-120531-no-rs	0.146741	0.0953442	0.81566	0.233086	0.128546	0.902742	0.245182	0.864226	0.0344561	0.0370375	0.128942	0.045292	0.0444776	0.712727	0.328919	0.00639687	0.81474	0.130087	0.609377	0.0143747	0.239179	0.823709	0.910276
BTA-87562-no-rs	0.900436	0.740984	0.795595	0.900835	0.351134	0.337194	0.403352	0.829531	0.0539102	0.0334552	0.603391	0.351484	0.00327642	0.394707	0.0189264	0.713733	0.356465	0.364745	0.637375	0.0875095	0.292497	0.827698	0.0755652
UA-IFASA-5959	0.467356	0.882782	0.323568	0.172155	0.982053	0.134507	0.585978	0.124504	0.0117951	0.0818441	0.810703	0.800673	0.00290655	0.925579	0.00214267	0.580522	0.985886	0.245047	0.869591	0.0196139	0.247013	0.841994	0.897785
ARS-BFGL-NGS-27311	0.850112	0.188011	0.816954	0.00804688	0.853074	0.734921	0.724586	0.00973926	0.00274667	0.845418	0.0489952	0.504326	0.00699777	0.23583	0.139036	0.19917	0.0695406	0.159029	0.488324	0.698726	0.932075	0.843501	0.841036
ARS-BFGL-NGS-112383	0.902618	0.529378	0.232438	0.812991	0.77936	0.961138	0.472083	0.308296	0.0163081	0.743351	0.193085	0.00920671	0.0111221	0.942272	0.116118	0.0412422	0.435131	0.0499112	0.789444	0.863242	0.275717	0.843564	0.69034
UA-IFASA-6878	0.300672	0.584522	0.980262	0.401775	0.728701	0.167637	0.0487529	0.222701	0.0510448	0.941442	0.743523	0.549691	0.0137698	0.686566	0.0223518	0.606527	0.822365	0.551028	0.171981	0.0155528	0.0687681	0.845006	0.00380074
ARS-BFGL-NGS-114372	0.167105	0.457739	0.146674	0.970774	0.00651306	0.305792	0.907959	0.0459149	0.944146	0.388055	0.000723923	0.568094	0.167003	0.0101598	0.971008	0.0732285	0.00918806	0.75401	0.122256	0.636818	0.0241763	0.84958	0.7297
ARS-BFGL-NGS-78474	0.490029	0.200507	0.265927	0.317551	0.0538238	0.516854	0.64962	0.694014	0.0388679	0.897331	0.15331	0.257221	0.29507	0.0878521	0.312269	0.0139751	0.0236634	0.733797	0.00831139	0.485921	0.100505	0.850491	0.783622
Hapmap52902-rs29010266	0.0382131	0.817366	0.117129	0.044925	0.671614	0.707048	0.945927	0.706816	0.0219832	0.0528653	0.117318	0.882478	0.40793	0.615677	0.3979	0.242961	0.128707	0.298136	0.986356	0.993309	0.777484	0.852502	0.379517
ARS-BFGL-NGS-119497	0.883088	0.386755	0.854571	0.318291	0.109666	0.854613	0.276165	0.812096	0.0365447	0.188742	0.00758043	0.893752	0.240834	0.250496	0.0426383	0.462563	0.343923	0.647056	0.567605	0.0873251	0.0646816	0.852895	0.869813
Hapmap49357-BTA-87614	0.378674	0.482965	0.173135	0.189463	0.766088	0.218801	0.0179083	0.745586	0.0170908	0.391197	0.293093	0.660012	0.201164	0.293911	0.00399618	0.112586	0.297301	0.00979527	0.0861184	0.1713	0.72983	0.853507	0.00715147
Hapmap42448-BTA-119409	0.333624	0.748302	0.0276236	0.124994	0.0256484	0.674393	0.914512	0.32041	0.0102491	0.137723	0.357878	0.456879	0.000708812	0.247679	0.171659	0.434051	0.156645	0.0081405	0.267157	0.664518	0.963954	0.85555	0.75698
BTB-01133499	0.240428	0.285822	0.487663	0.506625	0.001397	0.323551	0.323249	0.0151544	0.0279279	0.389252	0.168674	0.0343747	0.753292	0.195626	0.729504	0.0290458	0.0812643	0.0377318	0.274068	0.188558	0.838179	0.856765	0.123271
BTB-02039975	0.416101	0.0412587	0.643599	0.597645	0.58805	0.151776	0.207156	0.114508	0.00264102	0.0915381	0.524936	0.971236	0.0165838	0.0047929	0.0154945	0.404119	0.195735	0.08464	0.596174	0.175311	0.346032	0.858961	0.12957
BTB-01206179	0.285694	0.674927	0.33496	0.94186	0.0174707	0.915621	0.198472	0.801275	0.214721	0.00607383	0.0109899	0.0318744	0.479565	0.0071864	0.901287	0.0203616	0.0865557	0.35424	0.511633	0.614127	0.325705	0.85924	0.0949867
BTA-24488-no-rs	0.97765	0.574522	0.121977	0.722706	0.118448	0.830581	0.610206	0.847996	0.0458478	0.00599096	0.0553993	0.0871676	0.367772	0.0616183	0.0970976	0.0655514	0.263691	0.143982	0.59979	0.519379	0.00856938	0.862182	0.669328
ARS-BFGL-NGS-43531	0.906339	0.655005	0.470459	0.875196	0.473831	0.954828	0.775059	0.375104	0.0352617	0.0141769	0.155858	0.65992	0.0199369	0.896332	0.122289	0.337723	0.849809	0.0125172	0.268283	0.791921	0.359666	0.862854	0.907509
ARS-BFGL-NGS-67859	0.806579	0.424329	0.403593	0.118603	0.213296	0.974969	0.160007	0.213821	0.00112797	0.0461659	0.64453	0.444433	0.00432122	0.248909	0.445139	0.0896907	0.0816937	0.483747	0.482138	0.579422	0.114928	0.865516	0.596647
Hapmap43774-BTA-115202	0.275845	0.0536056	0.742844	0.213713	0.0395772	0.103211	0.227665	0.0110753	0.000279706	0.336262	0.963085	0.120216	0.0311279	0.381079	0.584452	0.598549	0.407638	0.432379	0.751848	0.259943	0.347972	0.874666	0.258591
ARS-BFGL-NGS-73929	0.65638	0.500435	0.972685	0.844759	0.0136232	0.0459466	0.354205	0.13685	0.00620368	0.149159	0.892769	0.56014	0.20416	0.68537	0.230065	0.38854	0.405976	0.548496	0.0294005	0.0760356	0.888584	0.882325	0.30859
BTB-01039324	0.802062	0.507336	0.69657	0.125157	0.988966	0.52449	0.436353	0.0434942	0.00889402	0.233546	0.903792	0.41263	0.000964487	0.305277	0.00365423	0.425577	0.122569	0.0876737	0.365669	0.0496729	0.101025	0.882789	0.718784
Hapmap38378-BTA-114219	0.580453	0.378877	0.875805	0.204966	0.0220751	0.101024	0.300752	0.0396316	0.011827	0.307359	0.583036	0.291391	0.00715733	0.41562	0.325041	0.887497	0.894969	0.00219887	0.355535	0.162544	0.367676	0.883265	0.689319
ARS-BFGL-NGS-52611	0.960179	0.22827	0.530399	0.550291	0.40824	0.62157	0.968305	0.438679	0.020413	0.191432	0.214591	0.0255845	0.0278349	0.221902	0.8647	0.934144	0.0426587	0.764806	0.273432	0.938567	0.437469	0.887385	0.487142
Hapmap47763-BTA-87494	0.190999	0.757611	0.398824	0.263843	0.262611	0.966339	0.743643	0.899249	0.00207134	0.00799566	0.135666	0.909355	0.0700764	0.324591	0.0400542	0.446726	0.20277	0.0203241	0.111385	0.625709	0.44461	0.887682	0.0601077
BTA-28471-no-rs	0.626647	0.80216	0.309816	0.682176	0.306447	0.28534	0.0690545	0.0263852	0.00504011	0.770634	0.167314	0.277214	0.0140095	0.48258	0.0274653	0.882011	0.697813	0.00978971	0.00658025	0.577457	0.540705	0.89407	0.871899
ARS-BFGL-NGS-2119	0.879764	0.045466	0.714292	0.527316	0.361422	0.322307	0.0011929	0.0510405	0.724933	0.0170615	0.124117	0.179668	0.92452	0.00212144	0.0197015	0.0826249	0.0109671	0.20635	0.328396	0.055376	0.144657	0.894512	0.1627
Hapmap34297-BES11_Contig407_907	0.916164	0.113532	0.69377	0.165689	0.0112113	0.185966	0.132792	0.968622	0.00788366	0.167953	0.55777	0.840071	0.0195296	0.583054	0.0120438	0.566276	0.795113	0.00331536	0.880571	0.622798	0.449502	0.900083	0.282935
BTA-71714-no-rs	0.601705	0.0392718	0.847737	0.152914	0.227012	0.00324574	0.149445	0.110817	0.00505443	0.579669	0.500242	0.922264	0.0900222	0.690122	0.106567	0.187675	0.818354	0.0234971	0.00404782	0.827249	0.303108	0.91698	0.0605435
Hapmap39361-BTA-90642	0.0322224	0.168556	0.17035	0.034049	0.597312	0.625184	0.590042	0.912897	0.0362089	0.0592514	0.805847	0.0401289	0.182381	0.396042	0.591049	0.0865436	0.94915	0.276371	0.278205	0.154623	0.629203	0.920073	0.0102983
BTB-00342185	0.820742	0.0336791	0.0400109	0.539639	0.739294	0.954646	0.224562	0.350824	0.705227	0.313085	0.0468659	0.809549	0.534252	0.035366	0.892171	0.0364436	0.0235401	0.894128	0.0494801	0.753229	0.150544	0.92302	0.25655
ARS-BFGL-NGS-42021	0.604051	0.565789	0.165357	0.97792	0.875894	0.972108	0.0882425	0.129631	0.00735692	0.791074	0.43539	0.930469	0.171012	0.722218	0.294229	0.582299	0.729109	0.0141244	0.0200537	0.565228	0.0087944	0.925459	0.924182
ARS-BFGL-NGS-98343	0.83935	0.0446367	0.102188	0.372464	0.424919	0.0826325	0.537956	0.608261	0.00190497	0.621098	0.117045	0.586881	0.134726	0.282921	0.949406	0.0231288	0.255691	0.0356582	0.664183	0.0905723	0.632129	0.926513	0.036822
BTB-02085709	0.0226252	0.68156	0.49426	0.00552073	0.638762	0.312455	0.732709	0.00739847	0.84571	0.543458	0.0272853	0.394395	0.491553	0.0396048	0.132374	0.0119362	0.0160014	0.878514	0.653984	0.157516	0.82662	0.927254	0.266349
ARS-BFGL-NGS-39379	0.0137105	0.045312	0.216228	0.310369	0.289673	0.198855	0.54722	0.0147106	0.690901	0.166606	0.479043	0.463798	0.669543	0.850884	0.00158261	0.875163	0.691385	0.532644	0.0777187	0.00230551	0.0297972	0.929639	0.585573
Hapmap57478-rs29023022	0.324924	0.177143	0.0370611	0.158594	0.642626	0.0129508	0.753604	0.935908	0.00691361	0.34484	0.30587	0.185353	0.0220365	0.532464	0.163428	0.227342	0.200381	0.0149168	0.660992	0.707329	0.344958	0.932311	0.491161
Hapmap38846-BTA-63903	0.535004	0.63751	0.889961	0.794627	0.326591	0.135614	0.14575	0.69103	0.0166358	0.265061	0.0364178	0.118193	0.0351764	0.0297051	0.0910026	0.339977	0.0421678	0.106404	0.457826	0.777337	0.437507	0.940433	0.511552
BTA-96312-no-rs	0.61115	0.0323013	0.0908432	0.934317	0.198547	0.389013	0.299295	0.100592	0.112701	0.131547	0.00359576	0.135118	0.2392	0.0110598	0.165615	0.000496181	0.010103	0.180216	0.0314691	0.541901	0.556641	0.950332	0.531583
BTA-28773-no-rs	0.134394	0.398842	0.837908	0.0294077	0.00697205	0.950275	0.476904	0.512438	0.0384037	0.520188	0.896445	0.024399	0.0210551	0.166364	0.0193729	0.562538	0.181622	0.110986	0.890075	0.1533	0.502071	0.954751	0.600527
ARS-BFGL-NGS-70286	0.818448	0.237057	0.473199	0.185541	0.976798	0.2662	0.705539	0.57908	0.031973	0.0408553	0.226182	0.940555	0.152765	0.193796	0.160953	0.347808	0.301743	0.0242453	0.958527	0.845449	0.00410426	0.962011	0.304128
ARS-BFGL-NGS-73321	0.728369	0.946739	0.854751	0.556575	0.696516	0.00783505	0.963105	0.205291	0.000733268	0.860066	0.798311	0.0621093	0.00347281	0.425961	0.00990202	0.8272	0.304862	0.0184983	0.851551	0.20487	0.289069	0.962948	0.834082
ARS-BFGL-NGS-118313	0.6846	0.671232	0.0157986	0.00302416	0.837517	0.139817	0.318811	0.198361	0.000165285	0.103071	0.683958	0.95435	0.00794979	0.672552	0.239893	0.133249	0.929715	0.0648881	0.00224602	0.588592	0.110994	0.967261	0.511492
Hapmap41730-BTA-102454	0.531311	0.61399	0.597762	0.70211	0.454067	0.174623	0.782404	0.047514	0.0441098	0.0264975	0.0426578	0.667099	0.145843	0.0920889	0.337432	0.298076	0.18497	0.00551288	0.175615	0.253976	0.412148	0.967841	0.939178
ARS-BFGL-NGS-74232	0.831419	0.283483	0.0553647	0.183835	0.394587	0.524975	0.378985	0.0567764	0.0278195	0.367554	0.128668	0.280083	0.0426254	0.162143	0.0237954	0.19827	0.237596	0.969752	0.876314	0.00778801	0.150666	0.97239	0.941206
ARS-BFGL-NGS-37234	0.318413	0.965873	0.136157	0.0992859	0.451977	0.761352	0.413555	0.627478	6.92626e-06	0.177324	0.781437	0.827715	0.00479769	0.34739	0.000329392	0.127945	0.480903	0.0372648	0.409125	0.019504	0.751367	0.984003	0.205014
ARS-BFGL-NGS-14391	0.264102	0.740311	0.154679	0.742274	0.249819	0.959632	0.0393943	0.338661	0.0361623	0.0342524	0.453345	0.185833	0.0298495	0.796949	0.493102	0.563517	0.91281	0.0641378	0.794516	0.330178	0.277811	0.985355	0.297412
ARS-BFGL-NGS-119674	0.585618	0.140832	0.904155	0.430712	0.464799	0.163087	0.231322	0.501715	0.0492419	0.0443199	0.430484	0.81404	0.0126598	0.194023	0.138625	0.0401293	0.238687	0.11784	0.339258	0.597426	0.473934	0.994307	0.420408
Hapmap47724-BTA-75446	0.0696396	0.177729	0.170106	0.58947	0.0917467	0.438831	0.608566	0.730617	0.00761091	0.949294	0.0803863	0.463709	0.0911643	0.34655	0.366979	0.0242379	0.513795	0.936417	0.370204	0.355824	0.00772125	0.996743	0.434706
BTB-00393098	0.715882	0.316349	0.0696304	0.557015	0.939118	0.242049	0.237274	0.0611538	0.0103103	0.0194122	0.894235	0.928983	0.00774949	0.488582	0.26454	0.280363	0.742068	0.552123	0.0997048	0.353114	0.068346	0.997742	0.626917
CAPN1_1	0.832928	0.0842844	0.949286	0.685705	0.163446	0.672918	0.87553	0.313357	0.309214	0.00485226	0.564285	0.13699	0.217201	0.441786	0.47741	0.54967	0.858197	0.428315	0.0482172	0.919529	0.000247739	7.91271e-07	0.208244
BTB-00837560	0.955456	0.023572	0.742055	0.269853	0.0051487	0.107748	0.489881	0.971125	0.951667	0.0598148	0.344093	0.13621	0.855132	0.32213	0.00407655	0.408483	0.500796	0.625915	0.040765	0.00184239	0.702654	0.000127786	0.0681062
ARS-BFGL-NGS-101306	0.583393	0.000196616	0.966796	0.140647	0.0425313	0.133246	0.766204	0.679247	0.567549	0.836697	0.108014	0.0434625	0.576044	0.130378	0.317719	0.1564	0.926809	0.307657	0.638062	0.461354	0.0414448	0.00021545	0.248724
Hapmap48561-BTA-101890	0.142729	0.165005	0.821318	0.274263	0.854712	0.519757	0.173577	0.86124	0.450819	0.0385333	0.245022	0.227027	0.254327	0.172152	0.029419	0.369392	0.299553	0.0499534	0.183503	0.23445	0.185671	0.00031121	0.0455334
BTA-31536-no-rs	0.203442	0.0576247	0.609548	0.251179	0.0350013	0.0856305	0.893485	0.214165	0.304757	0.0373024	0.897917	0.883769	0.170991	0.729881	0.434459	0.551038	0.834126	0.0150165	0.193886	0.423921	0.02417	0.000710234	0.963513
BTB-00270696	0.792036	0.341955	0.760767	0.737535	0.424314	0.752424	0.675979	0.355554	0.0174424	0.882504	0.2867	0.959279	0.000386773	0.145616	0.755882	0.424826	0.174333	0.965192	0.126633	0.88101	0.307108	0.000799116	0.454181
Hapmap41539-BTA-43637	0.309107	0.298568	0.450287	0.94685	0.756009	0.539605	0.409677	0.25462	0.539169	0.909071	0.128282	0.00922182	0.521396	0.255065	0.140677	0.0771529	0.953079	0.0251017	0.611675	0.785741	0.0142063	0.00102153	0.0266914
ARS-BFGL-NGS-96389	0.76718	0.0248279	0.575117	0.490522	0.198326	0.279467	0.263619	0.456734	0.028963	0.0110833	0.546272	0.9862	0.14467	0.625925	0.0965131	0.138746	0.990672	0.120636	0.202055	0.499372	0.0318227	0.00240927	0.224206
ARS-BFGL-NGS-55814	0.160766	0.736696	0.275009	0.973281	0.851776	0.132296	0.145915	0.953158	0.672105	0.176745	0.435328	0.505586	0.765916	0.00386263	0.175996	0.0469854	0.0412403	0.00227733	0.517069	0.561922	0.493874	0.00288025	0.756559
ARS-BFGL-NGS-117568	0.876956	0.263469	0.664621	0.69928	0.897621	0.619846	0.145734	0.958857	0.106378	0.0979625	0.721892	0.33343	0.0215961	0.0743518	0.140212	0.736802	0.0270154	0.0162093	0.953432	0.841728	0.0313161	0.00350343	0.247357
Hapmap59045-rs29026016	0.641352	0.126218	0.441411	0.697418	0.725487	0.446846	0.950553	0.808008	0.756515	0.477637	0.556922	0.67291	0.299313	0.0403696	0.708553	0.320799	0.072669	0.00470596	0.679038	0.0663103	0.0146213	0.00387699	0.352972
ARS-BFGL-NGS-103074	0.0347605	0.69318	0.645773	0.63359	0.184649	0.22044	0.159676	0.998913	0.679881	0.600543	0.0258312	0.940982	0.766585	0.000418886	0.866817	0.163123	0.0044734	0.410378	0.231355	0.671747	0.0401956	0.00524506	0.490131
ARS-BFGL-NGS-4009	0.745774	0.198748	0.614634	0.0254219	0.839121	0.732902	0.912245	0.0328751	0.295885	0.023678	0.134365	0.361937	0.182843	0.153426	0.585215	0.011974	0.766699	0.32343	0.27531	0.901599	0.996962	0.00620563	0.517667
ARS-BFGL-NGS-67810	0.781029	0.596662	0.585048	0.126972	0.594046	0.552107	0.562695	0.655878	0.0196448	0.925987	0.429376	0.963242	0.387754	0.0310051	0.0231327	0.733527	0.12223	0.145859	0.0769345	0.118106	0.108974	0.00630933	0.0165192
ARS-BFGL-NGS-12600	0.463527	0.466415	0.0185163	0.214883	0.458149	0.540312	0.856722	0.756625	0.0188121	0.674718	0.781152	0.643938	0.18786	0.074919	0.597108	0.461402	0.321571	0.812056	0.787654	0.421616	0.249109	0.00694177	0.855942
ARS-BFGL-NGS-63987	0.379462	0.658799	0.00282137	0.296744	0.00024201	0.721901	0.844877	0.0556768	0.198924	0.755906	0.0222595	0.230566	0.987135	0.0241596	0.447028	0.262071	0.0241456	0.683329	0.378475	0.191919	0.240692	0.00837071	0.654687
BTB-01372190	0.0509893	0.0445575	0.572569	0.106035	0.430919	0.702858	0.525064	0.000353772	0.168332	0.205662	0.971799	0.758619	0.180469	0.740632	0.528286	0.523709	0.396278	0.00447974	0.295533	0.149691	0.00680891	0.00851635	0.903477
ARS-BFGL-NGS-11286	0.0801406	0.791486	0.295875	0.908543	0.721571	0.629172	0.238814	0.4246	0.773937	0.741701	0.308009	0.00311125	0.784318	0.494149	0.0826302	0.150482	0.639066	0.0428939	0.921068	0.455588	0.0184334	0.00932219	0.0326965
Hapmap47039-BTA-54432	0.897191	0.23663	0.0375866	0.94875	0.636605	0.554399	0.996273	0.947937	0.060023	0.751617	0.265665	0.268424	0.264132	0.338068	0.203032	0.408378	0.472119	0.105239	0.747148	0.751841	0.0139466	0.0107129	0.255374
Hapmap42733-BTA-93354	0.428555	0.593382	0.756871	0.686814	0.26577	0.57797	0.0207245	0.244135	0.45055	0.00831221	0.0549199	0.764102	0.896997	0.124955	0.0133055	0.087237	0.0855629	0.6001	0.866906	0.0220279	0.509802	0.0144329	0.205085
BTA-73296-no-rs	0.223533	0.156203	0.370094	0.607205	0.0268903	0.043602	0.409311	0.32011	0.158175	0.888269	0.00349752	0.301896	0.425226	0.125642	0.403658	0.17698	0.782439	0.191449	0.976483	0.756345	0.0135047	0.0147539	0.663321
Hapmap33190-BTA-127606	0.13356	0.914711	0.168708	0.279335	0.83815	0.101367	0.541368	0.14713	0.295048	0.129361	0.238247	0.0128698	0.857622	0.646172	0.192478	0.46986	0.0448542	0.122757	0.729472	0.688101	0.00820642	0.0149579	0.0163287
ARS-BFGL-NGS-32173	0.355859	0.248865	0.46407	0.0436133	0.211536	0.720369	0.0929429	0.749554	0.0675294	0.129056	0.395137	0.775204	0.0667554	0.0567715	0.546558	0.0258739	0.181011	0.439821	0.207615	0.84713	0.0487856	0.0150585	0.281559
Hapmap58028-ss46526484	0.0348995	0.012611	0.790215	0.230567	0.0693192	0.542143	0.160682	0.0364611	0.664233	0.235278	0.201453	0.475915	0.221042	0.268254	0.568944	0.1254	0.406058	0.68141	0.616961	0.574452	0.0454605	0.0156602	0.97753
ARS-BFGL-NGS-99456	0.502573	0.691574	0.0499211	0.0410468	0.512387	0.762838	0.119757	0.386871	0.795837	0.374327	0.024527	0.568114	0.598066	0.685561	0.540252	0.416375	0.967233	0.698281	0.950357	0.677902	0.0257498	0.0171528	0.620974
Hapmap40735-BTA-43736	0.959538	0.00230958	0.256087	0.660548	0.040118	0.583669	0.0021917	0.00318304	0.237027	0.898417	0.021146	0.733796	0.0696523	0.147327	0.342586	0.119566	0.817079	0.927197	0.0693273	0.320056	0.147582	0.0181663	0.586099
BTB-00691673	0.314251	0.243459	0.822543	0.872895	0.172904	0.914914	0.882927	0.016422	0.144804	0.87005	0.000936323	0.150897	0.420539	0.197789	0.00206933	0.00614057	0.205285	0.19396	0.219417	0.0210761	0.331582	0.0187346	0.98574
BTA-39866-no-rs	0.542764	0.966311	0.497252	0.763668	0.850729	0.751703	0.243394	0.185479	0.00702929	0.101241	0.210382	0.252201	0.0211502	0.233132	0.207843	0.825457	0.313253	0.0557959	0.591298	0.88945	0.13463	0.02049	0.614224
Hapmap42031-BTA-04949	0.118243	0.00617604	0.983372	0.50313	0.17632	0.00368087	0.0617431	0.653562	0.130397	0.368002	0.0102984	0.706283	0.0750666	0.108435	0.275014	0.00146982	0.0413939	0.536333	0.570748	0.448658	0.648499	0.0209835	0.675228
ARS-BFGL-NGS-33721	0.0371632	0.773065	0.0270103	0.806338	0.32713	0.59894	0.0921589	0.611938	0.118193	0.519681	0.0214203	0.762748	0.0655036	0.0130026	0.519704	0.48969	0.00320334	0.718702	0.863319	0.727082	0.0841316	0.0216167	0.548157
ARS-BFGL-NGS-102088	0.646948	0.635291	0.513547	0.545889	0.80862	0.589285	0.542728	0.389756	0.106762	0.866596	0.23609	0.3859	0.284488	0.373712	0.328527	0.450128	0.290523	0.10323	0.609932	0.793933	0.00345977	0.0216609	0.0379187
ARS-BFGL-NGS-38061	0.617015	0.940043	0.364595	0.730309	0.249193	0.579009	0.583338	0.912642	0.00594454	0.137582	0.569789	0.719742	0.0238423	0.718546	0.0914769	0.279268	0.79414	0.0124127	0.17464	0.858782	0.234387	0.0227147	0.508954
ARS-BFGL-NGS-119503	0.491708	0.00334217	0.0289774	0.991449	0.537813	0.267014	0.00459497	0.647278	0.637275	0.968498	0.277398	0.537612	0.679158	0.142773	0.597204	0.177778	0.309067	0.807536	0.540428	0.881478	0.00808072	0.0231755	0.302046
BTA-31928-no-rs	0.987992	0.513128	0.44655	0.122564	0.594923	0.0152177	0.93407	0.691941	0.148363	0.212357	0.181884	0.28856	0.0178835	0.170214	0.310961	0.150184	0.180382	0.424931	0.618435	0.451556	0.00530964	0.0236619	0.488169
ARS-BFGL-NGS-101981	0.996113	0.397162	0.638761	0.0852587	0.410976	0.527558	0.0836884	0.76304	0.0369601	0.98491	0.438986	0.883637	0.181347	0.0706366	0.72906	0.123521	0.353514	0.808388	0.491731	0.621831	0.0462625	0.024288	0.0757996
BTB-01823755	0.585729	0.889302	0.897496	0.895074	0.626337	0.429773	0.726705	0.641377	0.00857432	0.851954	0.780874	0.0481947	0.000525021	0.321081	0.168946	0.412639	0.4814	0.0678372	0.159337	0.98664	0.308873	0.0245484	0.21131
Hapmap54523-ss46526232	0.972833	0.032469	0.288605	0.12695	0.298168	0.987548	0.0902288	0.390121	0.948482	0.944136	0.740624	0.832463	0.474581	0.435446	0.868327	0.573978	0.807298	0.0372462	0.53549	0.0335763	0.00599287	0.024838	0.241705
ARS-BFGL-NGS-115057	0.946949	0.777622	0.125409	0.900995	0.615082	0.985187	0.152901	0.0470717	0.0117645	0.450966	0.613332	0.346269	0.047083	0.247539	0.232562	0.909736	0.929561	0.21307	0.686277	0.576181	0.207207	0.0254127	0.726845
ARS-BFGL-NGS-42429	0.238863	0.512107	0.898529	0.640688	0.596781	0.26904	0.255467	0.578059	0.0580483	0.282108	0.190492	0.298073	0.0463526	0.578717	0.870068	0.934254	0.554187	0.268682	0.635239	0.323837	0.0159694	0.0259981	0.460379
ARS-BFGL-BAC-16144	0.559703	0.802002	0.0709075	0.0137146	0.248798	0.605315	0.0425423	0.64396	0.551486	0.106422	0.345379	0.42935	0.501065	0.0109142	0.070582	0.0380396	0.00475058	0.569658	0.962096	0.0870773	0.370743	0.0260584	0.462967
ARS-BFGL-NGS-68233	0.743143	0.912632	0.529862	0.632107	0.767599	0.129781	0.0892321	0.308649	0.00831266	0.637116	0.888178	0.150794	0.0164591	0.313577	0.483763	0.520566	0.787952	0.0121177	0.94881	0.265482	0.415267	0.0270216	0.54719
ARS-BFGL-NGS-109403	0.2088	0.359181	0.572309	0.767057	0.110301	0.0121044	0.519423	0.473372	0.201336	0.562617	0.000789396	0.246333	0.0905233	0.0590783	0.355264	0.0853179	0.739219	0.492086	0.477627	0.0855297	0.0378756	0.0271869	0.270586
ARS-BFGL-NGS-26381	0.4347	0.596932	0.0630232	0.141421	0.159211	0.220678	0.438195	0.83933	0.0518391	0.945348	0.321522	0.314127	0.0302946	0.33081	0.465401	0.173585	0.275959	0.106631	0.52047	0.694743	0.0338071	0.0277666	0.241348
ARS-BFGL-NGS-106578	0.430296	0.450002	0.743048	0.0364712	0.617546	0.44248	0.0698505	0.020244	0.876041	0.319908	0.953603	0.300277	0.195203	0.520614	0.635963	0.0719948	0.881546	0.363006	0.0779517	0.260456	0.00205356	0.0280275	0.0395668
BTA-31315-no-rs	0.9916	0.390378	0.20557	0.878066	0.915198	0.323429	0.0643362	0.944765	0.326186	0.00534887	0.251193	0.274662	0.897474	0.0422049	0.626639	0.28229	0.176931	0.121855	0.756269	0.416194	0.00453388	0.0291291	0.70235
BTB-01388280	0.546605	0.691801	0.263277	0.296903	0.625458	0.250043	0.00146975	0.776515	0.0673291	0.240424	0.804993	0.524754	0.11086	0.715535	0.0456367	0.621475	0.311659	0.30204	0.0166051	0.203662	0.00760056	0.0306191	0.369858
ARS-BFGL-NGS-18010	0.310077	0.303834	0.213612	0.778341	0.348437	0.430187	0.00447502	0.0823586	0.502603	0.75799	0.293075	0.971201	0.676688	0.995728	0.268809	0.1235	0.904675	0.933948	0.013197	0.329229	0.00687629	0.0315253	0.0056691
Hapmap59550-rs29015924	0.104553	0.608723	0.100518	0.668069	0.169011	0.517503	0.752213	0.391402	0.0136503	0.19163	0.74521	0.13976	0.0504325	0.381162	0.151454	0.645854	0.297547	0.826191	0.294036	0.104573	0.0263083	0.0320059	0.802113
Hapmap39671-BTA-62550	0.417114	0.413731	0.941961	0.61061	0.949535	0.727472	0.363342	0.0295159	0.884568	0.00655692	0.172324	0.117083	0.875372	0.245384	0.0185437	0.606191	0.7038	0.634038	0.36462	0.0113976	0.0644737	0.0324014	0.693527
BTB-01253456	0.471106	0.158602	0.32764	0.128397	0.0877368	0.61691	0.290289	0.81323	0.189365	0.270654	0.0531419	0.00307	0.425865	0.490975	0.0179479	0.114213	0.779441	0.00040872	0.302044	0.801792	0.235739	0.03286	0.00544678
BTA-84179-no-rs	0.257243	0.542535	0.846744	0.730701	0.559429	0.0360866	0.379851	0.143178	0.20243	0.189568	0.346981	0.918365	0.0671136	0.499885	0.0288981	0.150015	0.727931	0.660204	0.118146	0.0199197	0.108825	0.0330245	0.6897
ARS-BFGL-NGS-64329	0.113947	0.418959	0.91481	0.568909	0.0814741	0.675109	0.117628	0.309501	0.15432	0.0234242	0.343267	0.824227	0.208528	0.535942	0.167032	0.0224434	0.816164	0.0188914	0.320895	0.783453	0.108725	0.0347474	0.255548
ARS-BFGL-NGS-81865	0.794861	0.406929	0.323729	0.470767	0.0764018	0.0469195	0.0851838	0.343724	0.0152918	0.941073	0.62029	0.865845	0.0106873	0.932014	0.15402	0.468527	0.637179	0.337135	0.335755	0.64334	0.929607	0.0357141	0.846381
BTA-91587-no-rs	0.337068	0.399777	0.353916	0.60883	0.188675	0.870548	0.781434	0.464209	0.0451882	0.873258	0.492607	0.137327	0.103209	0.636528	0.00217095	0.890407	0.740841	0.0367101	0.457659	0.0408725	0.283753	0.0357181	0.701727
INRA-287	0.534199	0.154257	0.94053	0.5648	0.084462	0.205142	0.86555	0.187995	0.00411142	0.548029	0.861215	0.115129	0.001999	0.109233	0.181487	0.665862	0.171419	0.00238473	0.639208	0.441053	0.584182	0.0399384	0.53443
ARS-BFGL-NGS-4491	0.562077	0.689192	0.576325	0.641838	0.0869807	0.251605	0.315574	0.602497	0.188578	0.779206	0.0375151	0.44855	0.588798	0.0411094	0.850943	0.137809	0.232006	0.119983	0.768095	0.222004	0.0340965	0.0401904	0.0105851
ARS-BFGL-NGS-24126	0.403697	0.522154	0.939854	0.371403	0.800896	0.562492	0.597758	0.394905	0.0254522	0.733345	0.412389	0.411478	0.0145495	0.801701	0.937097	0.764128	0.528241	0.0380731	0.583893	0.175611	0.0212057	0.0408741	0.295347
ARS-BFGL-NGS-112270	0.694933	0.91119	0.179744	0.0454607	0.00139534	0.645539	0.169769	0.43003	0.472924	0.746197	0.0484144	0.984923	0.0688491	0.0121648	0.648847	0.10008	0.012215	0.90814	0.926962	0.736875	0.253816	0.0410902	0.4105
BTA-21132-no-rs	0.927662	0.481337	0.14265	0.0244495	0.928275	0.844458	0.647061	0.660048	0.359775	0.00669527	0.936267	0.327446	0.14135	0.176164	0.309147	0.571634	0.429095	0.0127578	0.148572	0.0012708	0.296107	0.0426069	0.582053
ARS-BFGL-NGS-39549	0.588329	0.244886	0.758311	0.41823	0.165426	0.112609	0.220187	0.133127	0.393586	0.922221	0.120806	0.181098	0.922507	0.03282	0.450108	0.101913	0.153182	0.0551838	0.146402	0.0193086	0.0206489	0.0428426	0.507935
Hapmap38114-BTA-57971	0.963594	0.823048	0.450045	0.289408	0.77602	0.0488053	0.582431	0.47286	0.0332051	0.770351	0.985267	0.216774	0.0222231	0.727318	0.0275995	0.666029	0.784845	0.332715	0.116986	0.096463	0.693698	0.0437517	0.804213
ARS-BFGL-NGS-118513	0.42488	0.762024	0.365856	0.0242604	0.93626	0.211503	0.259344	0.872927	0.445381	0.549993	0.0140315	0.822289	0.942643	0.0144957	0.66546	0.0919358	0.0292222	0.434716	0.365567	0.897933	0.622279	0.0438843	0.00920441
BTB-00107988	0.364599	0.924324	0.890111	0.200571	0.0380229	0.465011	0.127693	0.0606405	0.48233	0.970472	0.247015	0.415809	0.522231	0.00346958	0.232896	0.0675579	0.0219643	0.333172	0.741541	0.562611	0.0374454	0.0439681	0.181602
ARS-BFGL-NGS-36446	0.21752	0.0176643	0.135334	0.678971	0.0948392	0.1189	0.607476	0.115556	0.759482	0.582225	0.451275	0.659574	0.985452	0.413242	0.0217462	0.665971	0.343819	0.926372	0.388305	0.0114698	0.0150167	0.0447181	0.377037
ARS-BFGL-NGS-108869	0.504283	0.793106	0.445564	0.482278	0.553351	0.55472	0.452254	0.974297	0.57594	0.888939	0.719159	0.0344712	0.387	0.981123	0.141674	0.912895	0.183333	0.0250247	0.40521	0.90436	0.0433996	0.0449413	0.84286
ARS-BFGL-NGS-94708	0.379261	0.479956	0.37804	0.056674	0.319268	0.735107	0.0229096	0.143079	0.0734212	0.880188	0.638539	0.0391064	0.113203	0.788091	0.0287417	0.875767	0.734341	0.0610913	0.717764	0.23793	0.487597	0.0458212	0.213716
ARS-BFGL-NGS-3456	0.39105	0.65923	0.0695046	0.817539	0.974588	0.985118	0.132074	0.19826	0.00366897	0.735911	0.519674	0.554648	0.0236627	0.337048	0.108321	0.915204	0.607359	0.00510082	0.133872	0.698827	0.291572	0.047666	0.0607253
ARS-BFGL-NGS-10616	0.481197	0.80103	0.38807	0.579668	0.852881	0.81534	0.316828	0.344996	0.000315427	0.848262	0.781644	0.266457	0.0118011	0.426819	0.0115379	0.098048	0.163374	0.274871	0.585688	0.0623342	0.492881	0.0497149	0.763118
BTB-00602186	0.448331	0.2663	0.850399	0.599358	0.117829	0.466381	0.0260742	0.787536	0.608368	0.266414	0.408623	0.508025	0.696964	0.0094466	0.384499	0.104099	0.0402524	0.142243	0.710264	0.0225865	0.0050978	0.0501522	0.5503
ARS-BFGL-NGS-112783	0.979738	0.000577946	0.093885	0.129729	0.502638	0.651115	0.0127127	0.388075	0.620597	0.486657	0.240063	0.715581	0.28227	0.000405103	0.107097	0.00491028	0.00215948	0.785576	0.0215343	0.0947897	0.856108	0.0535633	0.753373
Hapmap39500-BTA-66798	0.205015	0.370993	0.961545	0.335904	0.603224	0.651307	0.400609	0.54799	0.302566	0.872864	0.786129	0.292928	0.11326	0.051275	0.0422409	0.702762	0.530477	0.0485092	0.0101222	0.521114	0.0306681	0.0539306	0.00157499
ARS-BFGL-NGS-39400	0.231902	0.932655	0.135861	0.889817	0.945512	0.812769	0.801125	0.038024	0.579723	0.83009	0.0595807	0.302763	0.0300691	0.0337956	0.116878	0.540747	0.052789	0.0230992	0.299471	0.739014	0.0200577	0.0547335	0.491481
Hapmap31780-BTA-147296	0.356272	0.628266	0.165892	0.800128	0.300712	0.338833	0.0294738	0.463005	0.12239	0.633024	0.0324043	0.448582	0.0203639	0.0882586	0.0786513	0.249498	0.0486895	0.141497	0.436803	0.280286	0.00150167	0.0596072	0.307985
BTA-42645-no-rs	0.702479	0.562611	0.0186775	0.0619246	0.677939	0.621161	0.869306	0.908165	0.667824	0.142809	0.884984	0.0465349	0.750058	0.308622	0.862496	0.236889	0.347251	0.0453545	0.0635402	0.104153	0.0148729	0.060839	0.953031
ARS-BFGL-NGS-108396	0.538204	0.0677423	0.793887	0.240064	0.077122	0.56755	0.469773	0.322486	0.00819912	0.142007	0.901035	0.172264	0.00323034	0.663664	0.150528	0.597612	0.252705	0.0442625	0.714296	0.506597	0.026247	0.0623714	0.998253
Hapmap45700-BTA-72915	0.863826	0.545708	0.802921	0.231957	0.267799	0.39	0.967745	0.538064	0.0661317	0.36287	0.0366394	0.582112	0.0117771	0.688264	0.00357035	0.094693	0.473536	0.182444	0.265831	0.0212466	0.848847	0.0624665	0.858909
BTA-111161-no-rs	0.857924	0.580271	0.367494	0.273455	0.0942641	0.849053	0.940473	0.935329	0.00601019	0.307304	0.334053	0.596968	0.016225	0.824618	0.0720601	0.229633	0.200709	0.610931	0.561238	0.0924912	0.0582804	0.0639481	0.628367
ARS-BFGL-NGS-74800	0.266049	0.946691	0.410468	0.57382	0.0409257	0.717054	0.0382559	0.683925	0.314287	0.831639	0.0185436	0.390887	0.187985	0.0173323	0.515557	0.226351	0.00328285	0.672818	0.850735	0.230085	0.0497071	0.0665586	0.739724
ARS-BFGL-NGS-16498	0.235537	0.623298	0.216215	0.928759	0.284231	0.446558	0.0210597	0.38817	0.109622	0.71276	0.0158293	0.584533	0.00788351	0.053593	0.0560843	0.192937	0.028017	0.0689507	0.426132	0.342393	0.00146718	0.0692087	0.353393
Hapmap60266-rs29024423	0.105972	0.292568	0.377476	0.0128384	0.0454981	0.585311	0.961069	0.681087	0.156145	0.282339	0.196146	0.318213	0.0180553	0.935551	0.00167938	0.257609	0.896165	0.00182862	0.811156	0.207144	0.692199	0.0705758	0.380326
ARS-BFGL-NGS-14730	0.526085	0.890824	0.161963	0.270653	0.0100613	0.86026	0.468469	0.716179	0.440309	0.349355	0.0103893	0.267838	0.42727	0.000579562	0.299657	4.17136e-05	0.00994023	0.344879	0.916716	0.605435	0.492524	0.0706322	0.0156589
BTB-00295725	0.00327099	0.818829	0.467171	0.48442	0.489149	0.0205257	0.0971238	0.376813	0.0355109	0.696843	0.898012	0.346824	0.0990198	0.41981	0.47981	0.394428	0.549522	0.134478	0.752296	0.969825	0.469383	0.0725738	0.378722
Hapmap39793-BTA-96523	0.381727	0.662419	0.901013	0.68398	0.848755	0.343208	0.284736	0.668915	0.0185147	0.256867	0.66551	0.266597	0.0742297	0.892302	0.133871	0.996297	0.141849	0.266731	0.237945	0.395558	0.000118842	0.0746801	0.632366
ARS-BFGL-NGS-59753	0.0134052	0.790204	0.58923	0.702347	0.841689	0.265506	0.326515	0.119301	0.031457	0.0117634	0.974471	0.558765	0.0468326	0.829058	0.195079	0.581471	0.963652	0.292697	0.508024	0.447194	0.00584148	0.0767628	0.126069
ARS-BFGL-NGS-111291	0.420359	0.259682	0.696173	0.753796	0.766336	0.30488	0.792927	0.163786	0.0148919	0.633728	0.713132	0.837067	0.0221827	0.524696	0.697929	0.708261	0.42846	0.0317096	0.0582627	0.24588	0.0530986	0.0770947	0.0239029
ARS-BFGL-NGS-45453	0.106748	0.0115529	0.178749	0.0564224	0.0214324	0.50242	0.0504227	0.862027	0.151968	0.738849	0.00148859	0.943413	0.695205	0.0751231	0.459669	0.0289101	0.0226259	0.561373	0.972954	0.801619	0.0351405	0.0797445	0.267216
BTA-116497-no-rs	0.68932	0.664685	0.947149	0.931091	0.029563	0.665979	0.558688	0.0197894	0.152995	0.0521884	0.787273	0.913197	0.515008	0.355999	0.477986	0.97989	0.290653	0.0276072	0.606256	0.339684	0.247988	0.0808487	0.722979
ARS-BFGL-NGS-23068	0.209031	0.436569	0.867375	0.325043	0.610411	0.0496659	0.038444	0.869856	0.00983273	0.019012	0.379151	0.412783	0.45582	0.517839	0.829106	0.229825	0.618043	0.0552685	0.71207	0.2238	0.225926	0.0849991	0.26679
ARS-BFGL-NGS-112054	0.599315	0.765228	0.127137	0.0200681	0.944243	0.118802	0.486076	0.56301	0.0319824	0.00283861	0.957085	0.957365	0.368735	0.235247	0.0555028	0.423834	0.295439	0.135196	0.718241	0.264025	0.0216913	0.0885068	0.467534
BTA-55427-no-rs	0.242334	0.930205	0.392845	0.837364	0.16096	0.431524	0.0205512	0.353596	0.192366	0.612976	0.0253204	0.321251	0.048658	0.0847448	0.133241	0.293554	0.038095	0.198611	0.30605	0.398768	0.00490377	0.0901241	0.469454
ARS-BFGL-NGS-66330	0.00931129	0.230256	0.0371839	0.497727	0.883809	0.706666	0.402347	0.334742	0.42945	0.391074	0.811707	0.678386	0.632322	0.992859	0.0357477	0.297681	0.876609	0.899894	0.515709	0.0249316	0.0363163	0.0918301	0.505049
BTB-01612388	0.0584514	0.585654	0.496376	0.579007	0.00728227	0.489589	0.871638	0.168983	0.355404	0.917478	0.0319052	0.67267	0.565028	0.00443047	0.756277	0.141364	0.000750765	0.355887	0.0774376	0.333458	0.0293757	0.092485	0.464025
ARS-BFGL-NGS-4488	0.255161	0.0302028	0.958191	0.431839	0.410557	0.000407931	0.18715	0.854821	0.147323	0.938201	0.294017	0.0180884	0.157129	0.288301	0.159056	0.267158	0.107017	0.479976	0.650495	0.212208	0.827187	0.0968353	0.0259453
ARS-BFGL-NGS-103927	0.267188	0.0445371	0.751393	0.71406	0.880892	0.780041	0.75497	0.781293	0.0287969	0.259423	0.230258	0.361889	0.0255787	0.398653	0.232167	0.584784	0.335469	0.748622	0.513537	0.206836	0.0437856	0.101306	0.990673
ARS-BFGL-NGS-115315	0.303873	0.403347	0.120944	0.682493	0.608521	0.0424254	0.408347	0.419098	0.0613938	0.0211931	0.293047	0.191045	0.101798	0.692483	0.849355	0.647518	0.549112	0.555813	0.539587	0.556927	0.0127601	0.102269	0.918132
Hapmap39690-BTA-82650	0.598248	0.287777	0.439791	0.637215	0.73394	0.818191	0.864121	0.223207	0.0492673	0.3959	0.396937	0.433656	0.0112604	0.233164	0.67888	0.837988	0.370431	0.0135808	0.0261872	0.191114	0.00700378	0.105817	0.918092
BTB-01571937	0.00178294	0.812744	0.67838	0.60654	0.875758	0.891507	0.172386	0.000331583	0.316743	0.044042	0.0156799	0.0249644	0.344743	0.291506	0.279995	0.0618771	0.269011	0.0869028	0.00644847	0.846982	0.676182	0.108091	0.167126
Hapmap42731-BTA-92931	0.827476	0.0263433	0.801608	0.798721	0.727438	0.0612558	0.855622	0.174602	0.0270064	0.777109	0.63441	0.103575	0.0603835	0.408534	0.0360683	0.858067	0.942667	0.0226567	0.942558	0.388366	0.310443	0.108242	0.490847
ARS-BFGL-NGS-15473	0.967534	0.344337	0.0037782	0.499673	0.0404449	0.147486	0.221747	0.675914	0.339539	0.624882	0.235313	0.283187	0.915311	0.172377	0.00635134	0.105499	0.204603	0.18805	0.473085	0.0513676	0.0391227	0.109225	0.0175531
ARS-BFGL-NGS-47307	0.00431807	0.341599	0.316062	0.967082	0.591875	0.0831759	0.400687	0.55903	0.0269352	0.610022	0.76706	0.879212	0.0162982	0.3202	0.329465	0.984635	0.233837	0.198373	0.979073	0.704265	0.522517	0.113017	0.0318969
Hapmap48377-BTA-52225	0.538119	0.610807	0.0896805	0.211539	0.578856	0.0236168	0.047628	0.457805	0.464915	0.904325	0.258141	0.508183	0.161452	0.0654344	0.909312	0.733966	0.0233859	0.249836	0.00932421	0.327689	0.0166291	0.113875	0.370702
ARS-BFGL-NGS-2163	0.29234	0.780306	0.438996	0.863897	0.773123	0.786255	0.59682	0.147049	0.00604386	0.628278	0.914696	0.533997	0.0287883	0.725453	0.0519546	0.349003	0.25868	0.237712	0.0832527	0.142643	0.014958	0.114218	0.933274
Hapmap41322-BTA-64648	0.376139	0.898315	0.884793	0.26517	0.683616	0.431724	0.265194	0.306693	0.0156009	0.00912119	0.773423	0.309925	0.53143	0.981845	0.755589	0.928316	0.821495	0.844973	0.741553	0.804327	0.105699	0.114632	0.00298115
ARS-BFGL-NGS-12088	0.24138	0.375557	0.414081	0.0341716	0.0311213	0.94091	0.155507	0.391825	0.0340203	0.586201	0.444943	0.0442193	0.369772	0.238803	0.911813	0.0760007	0.588167	0.902184	0.456479	0.848629	0.454859	0.114719	0.953248
ARS-BFGL-NGS-62175	0.983585	0.0707252	0.844141	0.0477264	0.581895	0.857779	0.569419	0.64184	0.408087	0.0337143	0.139226	0.727124	0.785407	0.0442364	0.525962	0.0863571	0.101703	0.207605	0.637279	0.800235	0.0233831	0.117303	0.0153412
Hapmap47899-BTA-26090	0.469093	0.259894	0.0844212	0.00562521	0.00957527	0.718451	0.659867	0.653443	0.0356404	0.609146	0.0476497	0.236948	0.0710291	0.0303886	0.711852	0.492287	0.137653	0.394497	0.168913	0.973201	0.629982	0.118591	0.298058
Hapmap39843-BTA-52224	0.905427	0.653613	0.103991	0.080245	0.549175	0.0335643	0.022236	0.582575	0.547559	0.423469	0.282205	0.507733	0.223239	0.0496458	0.937299	0.410063	0.036087	0.399185	0.0152088	0.510978	0.0597451	0.120041	0.171169
ARS-BFGL-NGS-24618	0.0114942	0.170437	0.628312	0.658356	0.144345	0.503034	0.0832482	0.33405	0.911967	0.139022	0.0169657	0.670283	0.0876747	0.0178023	0.0433395	0.0166882	0.011187	0.492577	0.662379	0.0918863	0.137793	0.120073	0.688245
ARS-BFGL-NGS-118398	0.111247	0.0633365	0.17562	0.0461936	0.0528575	0.0550759	0.520843	0.736594	0.00204944	0.798744	0.447274	0.531225	0.0365593	0.931869	0.338119	0.979539	0.669566	0.817763	0.978974	0.305724	0.293739	0.120389	0.881859
ARS-BFGL-NGS-119397	0.6764	0.63678	0.44173	0.236754	0.00973105	0.537065	0.444601	0.468537	0.0778284	0.390924	0.492928	0.606388	0.0442597	0.236817	0.0550586	0.152331	0.167418	0.858284	0.238319	0.0269026	0.0209786	0.121021	0.683807
Hapmap33490-BTA-146089	0.46356	0.347899	0.30899	0.0905654	0.548773	0.122	0.0731235	0.676088	0.0521931	0.290339	0.702565	0.717133	0.117221	0.550296	0.0236027	0.431768	0.167759	0.0236866	0.777881	0.349959	0.0352292	0.122473	0.754141
Hapmap25380-BTA-95190	0.871869	0.919639	0.982991	0.15845	0.281166	0.229028	0.56489	0.705744	0.0798018	0.385336	0.869439	0.0321027	0.0128357	0.594886	0.143317	0.213394	0.41478	0.351981	0.605381	0.435233	0.0472332	0.125432	0.588277
BTA-38608-no-rs	0.324016	0.158966	0.66579	0.244879	0.000765327	0.988049	0.128222	0.857529	0.540495	0.0458268	0.141814	0.978336	0.223823	0.0918999	0.889045	0.029249	0.00291003	0.666329	0.00285229	0.804343	0.105396	0.127481	0.574675
ARS-BFGL-NGS-27012	0.400773	0.688072	0.468866	0.284043	0.810134	0.237524	0.604436	0.442503	0.00375417	0.0200981	0.361661	0.203539	0.00018151	0.216945	0.420233	0.232029	0.403576	0.0553008	0.363958	0.581295	0.543172	0.12935	0.660167
ARS-BFGL-NGS-77658	0.677198	0.401888	0.114377	0.138783	0.425676	0.136115	0.136402	0.944594	0.020512	0.383249	0.0262958	0.468243	0.0590372	0.0801335	0.311329	0.32843	0.0264332	0.144493	0.192019	0.972795	0.824482	0.131799	0.260575
Hapmap47630-BTA-45710	0.712249	0.444672	0.630322	0.811714	0.650119	0.757879	0.0151676	0.119547	0.827389	0.838443	0.214051	0.153551	0.484278	0.0231687	0.0197949	0.00968304	0.0108299	0.229005	0.65299	0.0385897	0.213294	0.132227	0.275296
ARS-BFGL-NGS-33584	0.0891945	0.497982	0.183901	0.566081	0.61215	0.166163	0.669982	0.538095	0.0434431	0.176125	0.099822	0.405252	0.417282	0.162139	0.755678	0.026002	0.566825	0.180796	0.614186	0.504176	0.0196101	0.132892	0.123603
ARS-BFGL-NGS-85638	0.0202254	0.354972	0.0233725	0.443347	0.39177	0.55386	0.0355111	0.106388	0.00946011	0.359272	0.574546	0.645572	0.0558938	0.550862	0.0544778	0.154808	0.168697	0.0971759	0.295498	0.322105	0.109797	0.133785	0.693768
BTB-00312832	0.86729	0.355875	0.0220104	0.0198475	0.350073	0.0186862	0.908831	0.0756041	0.0047698	0.337114	0.367849	0.398288	0.0625702	0.638085	0.700035	0.867009	0.423532	0.278356	0.697251	0.698248	0.973522	0.137219	0.26547
ARS-BFGL-BAC-13039	0.854438	0.369553	0.542019	0.370917	0.914766	0.0142237	0.323789	0.680276	0.0025724	0.758976	0.703866	0.234669	0.0301989	0.710536	0.111304	0.946662	0.674411	0.0399289	0.92787	0.779267	0.768237	0.137747	0.202559
ARS-BFGL-NGS-110635	0.738043	0.540576	0.824298	0.291168	0.0829803	0.024064	0.915367	0.0495144	0.552876	0.00111273	0.712046	0.129595	0.894398	0.421479	0.0332273	0.459905	0.41414	0.582891	0.116355	0.021772	0.259136	0.138827	0.508963
ARS-BFGL-NGS-2644	0.911484	0.473012	0.0048553	0.886734	0.989779	0.850223	0.284008	0.462423	0.0501317	0.281784	0.0543882	0.717989	0.169409	0.0177873	0.359138	0.0425318	0.0788532	0.877396	0.369922	0.250987	0.497217	0.140113	0.191942
Hapmap59644-rs29012735	0.140715	0.0624137	0.688167	0.00640106	0.151612	0.73316	0.581943	0.359152	0.0471395	0.0470583	0.996779	0.865879	0.15277	0.90694	0.305692	0.869155	0.606074	0.115583	0.386012	0.847473	0.0378444	0.140581	0.988311
ARS-BFGL-NGS-38487	0.691445	0.578673	0.653642	0.977711	0.960868	0.619871	0.823817	0.308262	0.000432809	0.00897561	0.282224	0.0894022	0.0534744	0.395091	0.034604	0.555135	0.660571	0.175158	0.34704	0.203906	0.132579	0.143142	0.901174
BTA-116836-no-rs	0.313442	0.176114	0.959824	0.429982	0.497489	0.558381	0.664935	0.0607605	0.863419	0.600249	0.0090222	0.905531	0.428235	0.0238986	0.123867	0.640005	0.0579011	0.30392	0.472219	0.00625652	0.0042651	0.144912	0.0222077
Hapmap40033-BTA-93880	0.579414	0.651998	0.953284	0.22048	0.16537	0.164009	0.468612	0.366548	0.00119987	0.0174481	0.586506	0.719573	0.0306835	0.987388	0.532032	0.623366	0.382149	0.292527	0.726963	0.897158	0.0584288	0.145396	0.541112
ARS-BFGL-NGS-115085	0.0275301	0.454742	0.379356	0.757265	0.369812	0.548906	0.902535	0.432359	0.0119844	0.370934	0.725518	0.243275	0.122386	0.051283	0.0406718	0.33067	0.170758	0.0117375	0.222475	0.745121	0.0292613	0.145987	0.228908
BTB-01131901	0.34329	0.390365	0.98	0.877331	0.708198	0.430362	0.193207	0.702812	0.987265	0.164077	0.525347	0.551151	0.214741	0.0362291	0.970435	0.0458072	0.0269517	0.133588	0.0819401	0.492684	0.0124585	0.147695	0.0327242
Hapmap58172-rs29027092	0.245172	0.204008	0.750992	0.00810975	0.148951	0.211037	0.0183482	0.815939	0.0130726	0.205695	0.839419	0.90245	0.0110661	0.593726	0.600386	0.574642	0.571057	0.274585	0.75424	0.603172	0.786604	0.150516	0.60268
BTB-00306112	0.293265	0.0244214	0.0285393	0.755556	0.589728	0.900025	0.78891	0.741952	0.0142245	0.733038	0.898125	0.155379	0.148713	0.830964	0.84366	0.147174	0.674113	0.00175316	0.713189	0.0593338	0.748446	0.150578	0.402948
BTB-00135094	0.612845	0.70986	0.758207	0.0227687	0.703113	0.0181024	0.728036	0.90201	0.0465536	0.626117	0.556986	0.904343	0.0180956	0.193608	0.103906	0.591091	0.289066	0.264297	0.508736	0.169135	0.78314	0.15159	0.537301
ARS-BFGL-BAC-29485	0.309863	0.66536	0.200047	0.751716	0.230601	0.364423	0.0269785	0.31923	0.102987	0.436062	0.0363176	0.527423	0.0275792	0.0828378	0.109274	0.254277	0.0372064	0.136549	0.284032	0.381666	0.00188115	0.152519	0.488534
BTA-48243-no-rs	0.615684	0.0228286	0.124702	0.694302	0.259635	0.437183	0.328134	0.544836	0.104884	0.304586	0.278162	0.48724	0.0674853	0.22588	0.769912	0.0117296	0.0466473	0.580647	0.79168	0.448873	0.0304355	0.154992	0.0302508
UA-IFASA-4463	0.996367	0.140264	0.552837	0.592996	0.0411533	0.535337	0.200277	0.359716	0.19757	0.942862	0.260555	0.493782	0.592946	0.0540075	0.0345	0.0466508	0.0172038	0.51625	0.126846	0.031118	0.67299	0.155028	0.46224
ARS-BFGL-NGS-103331	0.740521	0.544075	0.825933	0.530066	0.900022	0.388801	0.186998	0.0748937	0.0345701	0.0265169	0.894179	0.262964	0.0364754	0.498268	0.14354	0.52683	0.172377	0.228592	0.271544	0.417427	0.886612	0.156512	0.931785
BTB-00901654	0.122641	0.00723372	0.902082	0.913407	0.320212	0.438518	0.101161	0.753462	0.289548	0.128711	0.15721	0.0232967	0.1184	0.317561	0.0131039	0.142435	0.35462	0.522037	0.233512	0.0293191	0.0319452	0.159049	0.971491
ARS-BFGL-NGS-34422	0.186444	0.601916	0.498645	0.11264	0.969017	0.491893	0.197139	0.960196	0.00257134	0.037432	0.5775	0.298826	0.00125221	0.0894159	0.72105	0.270026	0.341943	0.0654093	0.500146	0.244632	0.271373	0.159337	0.353238
ARS-BFGL-BAC-916	0.419096	0.241133	0.632426	0.726068	0.575691	0.213649	0.928315	0.145475	0.00705344	0.587357	0.753962	0.479236	0.00599411	0.600648	0.751567	0.967731	0.406134	0.0169474	0.0995281	0.153497	0.0312765	0.164753	0.063817
BTA-82436-no-rs	0.0450859	0.633907	0.010927	0.68409	0.519209	0.467769	0.660184	0.0951695	0.483943	0.0221488	0.0311578	0.422169	0.130212	0.0147991	0.280841	0.0187425	0.0567404	0.0583694	0.969187	0.907232	0.110851	0.165185	0.813545
Hapmap49774-BTA-84178	0.2962	0.391046	0.780493	0.763134	0.994819	0.173085	0.564195	0.0353478	0.128633	0.583888	0.28242	0.889299	0.0672868	0.941587	0.021602	0.0395646	0.555584	0.47875	0.0285578	0.0200613	0.271425	0.167885	0.640229
ARS-BFGL-NGS-104279	0.280291	0.245648	0.404133	0.500421	0.0434014	0.147678	0.181616	0.12693	0.0792496	0.654888	0.0572748	0.246427	0.329102	0.00182647	0.0306216	0.0146589	0.00068467	0.286755	0.0439356	0.147219	0.519941	0.172312	0.896875
BTA-36278-no-rs	0.231705	0.438558	0.540253	0.832554	0.720696	0.105156	0.683773	0.859385	0.163444	0.248784	0.0126825	0.0476277	0.786235	0.0562344	0.684537	0.183124	0.0454247	0.0462711	0.970043	0.191567	0.0294524	0.1745	0.802774
Hapmap34868-VSWHP1E1013A_scf	0.628321	0.178346	0.870954	0.114316	0.146089	0.516453	0.98882	0.115768	0.000689392	0.126394	0.44597	0.171949	0.133829	0.0441712	0.341834	0.248847	0.0200995	0.0392906	0.127771	0.341506	0.321053	0.176368	0.936167
ARS-BFGL-NGS-15225	0.728072	0.900575	0.0649997	0.611726	0.517584	0.0141454	0.367974	0.418754	0.00508473	0.485445	0.483215	0.201144	0.144818	0.673196	0.00437662	0.88158	0.496023	0.00159899	0.110363	0.553595	0.474617	0.179369	0.299614
BTA-66810-no-rs	0.323922	0.769491	0.831509	0.427493	0.835071	0.148285	0.258422	0.62706	0.00800006	0.57305	0.832829	0.641801	0.00519948	0.0963919	0.273537	0.709019	0.119491	0.019505	0.849612	0.689269	0.0772862	0.179596	0.284172
Hapmap23784-BTC-010226	0.31624	0.330781	0.370742	0.414943	0.053412	0.632597	0.579091	0.0136916	0.0202828	0.106694	0.677096	0.271921	0.0609583	0.658009	0.364638	0.557638	0.79935	0.116174	0.41404	0.936243	0.00527217	0.18047	0.344881
ARS-BFGL-NGS-118924	0.666278	0.327209	0.0294714	0.497566	0.0256236	0.47862	0.234646	0.89419	0.276154	0.915706	0.120185	0.546746	0.0188054	0.0412694	0.189591	0.030155	0.0204211	0.782731	0.810492	0.169168	0.526477	0.18576	0.582764
ARS-BFGL-BAC-14989	0.202864	0.704048	0.403303	0.945598	0.0375824	0.66316	0.291499	0.588344	0.181698	0.379703	0.0188538	0.0329643	0.500761	0.74807	0.876443	0.928308	0.708984	0.937586	0.0787521	0.842832	0.630135	0.186931	0.277794
ARS-BFGL-NGS-43719	0.108614	0.89122	0.852293	0.277521	0.535854	0.702612	0.274756	0.157128	0.0319392	0.447955	0.609831	0.819426	0.0326663	0.76655	0.00360818	0.726267	0.596886	0.128039	0.257994	0.0165763	0.210827	0.186961	0.620985
ARS-BFGL-NGS-80548	0.0842364	0.307717	0.098294	0.420316	0.556703	0.0326977	0.964486	0.359198	0.0185531	0.710969	0.617633	0.177743	0.0123952	0.819869	0.077372	0.534585	0.34538	0.624223	0.278468	0.168555	0.55835	0.187377	0.719856
ARS-BFGL-NGS-38567	0.0369218	0.0943423	0.0195352	0.391025	0.660853	0.285712	0.0811153	0.637724	0.0173017	0.289292	0.182079	0.476715	0.219736	0.116706	0.909408	0.14719	0.0191997	0.365044	0.240365	0.615472	0.259448	0.187709	0.317458
Hapmap44110-BTA-63281	0.334832	0.165074	0.387839	0.958744	0.0362394	0.96789	0.274723	0.151787	0.832324	0.0101504	0.0453956	0.818389	0.749168	0.0276461	0.309471	0.0681722	0.0184071	0.996282	0.060108	0.241381	0.196545	0.18778	0.0732052
INRA-456	0.808626	0.894667	0.527839	0.823912	0.790714	0.874684	0.0224349	0.475827	0.0802589	0.855557	0.0525381	0.407088	0.562592	0.199244	0.121125	0.218286	0.296323	0.037454	0.00119141	0.820363	0.603636	0.188093	0.000605618
ARS-BFGL-NGS-33324	0.256938	0.449266	0.576061	0.70079	0.204072	0.273154	0.46285	0.155652	0.183691	0.00585157	0.297527	0.894798	0.00650841	0.350065	0.0173065	0.160824	0.285573	0.000971473	0.727992	0.986215	0.210885	0.188272	0.364337
ARS-BFGL-NGS-14750	0.478699	0.317873	0.380777	0.869147	0.0721327	0.6274	0.0317385	0.892988	0.49416	0.156091	0.0724502	0.167998	0.936886	0.0243583	0.65878	0.0260999	0.115802	0.861988	0.993848	0.281274	0.0437885	0.189246	0.0186466
Hapmap32480-BTC-053994	0.531133	0.0527461	0.921923	0.471111	0.36725	0.756586	0.0552239	0.588964	0.0109887	0.0840905	0.230665	0.203285	0.0176386	0.244888	0.584585	0.721067	0.354136	0.953052	0.180618	0.393808	0.001686	0.18944	0.329822
ARS-BFGL-BAC-36257	0.00347529	0.207331	0.165228	0.466963	0.305371	0.0658701	0.758566	0.0237325	0.0399401	0.407083	0.370107	0.249709	0.0250842	0.303403	0.856897	0.224683	0.388504	0.483214	0.998424	0.302151	0.209645	0.191563	0.781561
ARS-BFGL-NGS-22016	0.515472	0.508775	0.814537	0.199471	0.438489	0.760545	0.975926	0.229509	0.169227	0.173338	0.717093	0.454475	0.00305863	0.0395731	0.0497731	0.738449	0.338595	0.046323	0.351323	0.440805	0.0106447	0.193077	0.810986
Hapmap49244-BTA-62731	0.0432257	0.494617	0.174842	0.446074	0.554836	0.175604	0.132959	0.167936	0.0461556	0.00523462	0.438855	0.59205	0.120205	0.444878	0.368201	0.813475	0.794537	0.113348	0.329598	0.828336	0.283561	0.193123	0.751621
ARS-BFGL-NGS-75049	0.245706	0.0844809	0.680736	0.986504	0.480328	0.378707	0.557743	0.393367	0.0483361	0.501067	0.535261	0.967654	0.0175897	0.800531	0.0454004	0.613983	0.339676	0.0166067	0.816007	0.584834	0.610953	0.193182	0.646169
ARS-BFGL-NGS-117440	0.569146	0.897222	0.13142	0.448711	0.403372	0.0325418	0.244312	0.009675	0.080069	0.217633	0.14148	0.333677	0.262066	0.784279	0.0162355	0.722298	0.801792	0.999418	0.0286024	0.00965628	0.503874	0.193846	0.0191824
ARS-BFGL-NGS-112444	0.263219	0.419175	0.535229	0.271366	0.199522	0.4565	0.00721066	0.705144	0.00107874	0.553744	0.68551	0.497915	0.00509247	0.257121	0.787789	0.311483	0.302704	0.360761	0.45878	0.654935	0.14846	0.198064	0.839988
BTB-00048807	0.893085	0.580834	0.886494	0.718694	0.798458	0.983861	0.995514	0.200766	0.078526	0.205348	0.0038918	0.0475053	0.0860871	0.0277052	0.0863788	0.204655	0.00416318	0.0965006	0.312825	0.561551	0.797285	0.207758	0.488401
ARS-BFGL-NGS-110714	0.921391	0.592085	0.229262	0.810293	0.0927502	0.68349	0.00648199	0.0199781	0.678724	0.854149	0.0890517	0.0902922	0.64213	0.0260767	0.964471	0.120222	0.0337915	0.819057	0.0114332	0.809769	0.251011	0.219663	0.0343637
ARS-BFGL-NGS-56254	0.425864	0.992441	0.130963	0.0792233	0.711276	0.0347379	0.0885071	0.316804	0.00524347	0.838302	0.944952	0.042172	0.0972555	0.584388	0.865378	0.346944	0.939335	0.66087	0.501438	0.680846	0.465811	0.220503	0.618724
BTA-89843-no-rs	0.661028	0.707766	0.804958	0.267753	0.58542	0.0294004	0.429955	0.211771	0.00468028	0.387455	0.788881	0.854979	0.0496067	0.15835	0.00443221	0.371796	0.36208	0.0513557	0.152824	0.116084	0.803308	0.221925	0.63186
ARS-BFGL-NGS-6802	0.411166	0.816265	0.993409	0.554035	0.404427	0.00765526	0.777575	0.124943	0.0714126	0.725807	0.606973	0.0239357	0.742966	0.683803	0.0788015	0.773243	0.86344	0.807062	0.815555	0.0810919	0.0101468	0.224626	0.562554
ARS-BFGL-BAC-22425	0.686255	0.0688432	0.625543	0.242128	0.0241335	0.0555226	0.127674	0.687245	0.0173025	0.276383	0.788835	0.332852	0.0231239	0.932961	0.175737	0.196412	0.442616	0.0988988	0.873959	0.929872	0.751549	0.228807	0.0349754
BTA-28144-no-rs	0.266205	0.74319	0.722729	0.312477	0.762973	0.0148305	0.50125	0.875441	0.00269711	0.442029	0.558015	0.0322027	0.0051344	0.580557	0.131151	0.705865	0.653077	0.182329	0.952145	0.489068	0.793968	0.229262	0.7756
BTB-01363298	0.549551	0.153594	0.835339	0.537691	0.394116	0.892545	0.941739	0.113364	0.0509609	0.677238	0.213825	0.311473	0.0730171	0.0296634	0.0325716	0.991641	0.0175986	0.00109506	0.379663	0.795142	0.0667799	0.230912	0.676899
Hapmap55289-rs29026039	0.27437	0.961206	0.6071	0.83739	0.538923	0.908566	0.822501	0.457719	0.104153	0.717394	0.0409563	0.285815	0.0183048	0.0660123	0.127655	0.00696228	0.507225	0.735008	0.165103	0.121983	0.0358298	0.235369	0.680327
BTA-51931-no-rs	0.52201	0.365519	0.876061	0.00897843	0.690413	0.464237	0.0548724	0.365214	0.0650855	0.0396676	0.218407	0.126753	0.944516	0.0388106	0.616503	0.0209772	0.00220755	0.227937	0.0144574	0.084813	0.659482	0.242327	0.878841
Hapmap40225-BTA-78581	0.250952	0.990368	0.114932	0.373662	0.460066	0.479017	0.00246938	0.929506	0.0179399	0.48875	0.166876	0.383654	0.00594367	0.0206687	0.982658	0.579955	0.193473	0.310308	0.403099	0.542144	0.0365494	0.243955	0.715433
ARS-BFGL-NGS-6059	0.143464	0.0099748	0.00409648	0.0275413	0.0999466	0.333703	0.343465	0.145463	0.17637	0.75508	0.895801	0.00561947	0.402137	0.310989	0.898542	0.860124	0.241423	0.458661	0.889607	0.556344	0.0383237	0.244439	0.471026
BTB-02015177	0.401661	0.603831	0.162415	0.00169641	0.566742	0.321101	0.0327603	0.566504	0.690858	0.94986	0.977835	0.500432	0.184128	0.111593	0.566338	0.511701	0.944054	0.106958	0.455179	0.60605	0.0471899	0.245673	0.0178936
ARS-BFGL-NGS-24953	0.964193	0.248973	0.906998	0.909922	0.0329825	0.853637	0.61891	0.572225	0.0218289	0.106201	0.434631	0.645001	0.171259	0.363415	0.12519	0.694592	0.67962	0.454753	0.692056	0.316685	0.0340768	0.248073	0.234626
Hapmap40039-BTA-102572	0.183376	0.482725	0.0462261	0.128591	0.257105	0.395353	0.356584	0.148776	0.886444	0.0102251	0.051942	0.00622147	0.280844	0.0264722	0.489991	0.0755967	0.0299117	0.365192	0.0971631	0.0833656	0.113734	0.252539	0.161078
ARS-BFGL-NGS-104698	0.516813	0.956514	0.532596	0.542281	0.236648	0.272922	0.0480457	0.64612	0.095193	0.0411691	0.0137762	0.258141	0.0463524	0.0516276	0.509154	0.073728	0.0482199	0.809983	0.487549	0.36765	0.17921	0.252722	0.299588
Hapmap39885-BTA-110891	0.553326	0.491843	0.436853	0.020966	0.891362	0.158703	0.420791	0.390429	0.000794901	0.478677	0.0694726	0.119328	0.0121207	0.340265	0.0869036	0.154932	0.599022	0.00185168	0.898987	0.774479	0.554587	0.252894	0.567362
BTB-00663761	0.0373257	0.265197	0.592329	0.995673	0.221673	0.0132156	0.422006	0.976922	0.0774632	0.105103	0.566149	0.00938682	0.0132969	0.564004	0.152804	0.993573	0.138417	0.624601	0.707474	0.233243	0.0051508	0.253529	0.894217
BTA-74185-no-rs	0.567589	0.552976	0.811629	0.0612487	0.119878	0.21225	0.513938	0.001626	0.00338283	0.0854058	0.983602	0.553816	0.166057	0.817761	0.0395792	0.668691	0.873769	0.405471	0.547839	0.040533	0.229889	0.25662	0.902346
BTB-00055621	0.245495	0.0195681	0.532358	0.0324567	0.453684	0.115343	0.944449	0.747284	0.236058	0.904158	0.185433	0.00496878	0.120078	0.079325	0.542285	0.00464245	0.108217	0.310484	0.963947	0.930837	0.0258412	0.262085	0.221947
ARS-BFGL-NGS-12794	0.678136	0.598149	0.762502	0.892746	0.6238	0.499393	0.916807	0.0726581	0.0288205	0.844327	0.471546	0.630652	0.203114	0.518912	0.45653	0.325768	0.700635	0.086622	0.13831	0.0479033	0.0378247	0.263341	0.816032
Hapmap51602-BTA-51147	0.098889	0.463135	0.497932	0.604739	0.352706	0.311797	0.951713	0.764326	0.0381386	0.373455	0.108984	0.0960756	0.0421323	0.0236529	0.0297228	0.0263719	0.0818269	0.0642689	0.648169	0.280966	0.456589	0.264552	0.971919
ARS-BFGL-NGS-44854	0.243776	0.308192	0.35683	0.287033	0.0721275	0.0197026	0.215331	0.604955	0.298354	0.203437	0.351664	0.847908	0.017234	0.00587857	0.421628	0.0256641	0.0111376	0.125865	0.485231	0.554086	0.914675	0.265226	0.0249841
ARS-BFGL-NGS-6245	0.199644	0.78428	0.0473777	0.282257	0.951198	0.420075	0.0217945	0.405333	0.0638151	0.362813	0.0089248	0.122424	0.0601749	0.0312343	0.45083	0.0145313	0.095517	0.643981	0.946539	0.702658	0.541231	0.266386	0.269803
Hapmap46887-BTA-85088	0.986064	0.699345	0.675387	0.148594	0.0437211	0.0602661	0.247561	0.733098	0.0721492	0.0663417	0.262902	0.518737	0.472313	0.00994008	0.141249	0.0344246	0.0020223	0.0920087	0.505761	0.99879	0.590273	0.268856	0.0486478
ARS-BFGL-NGS-96246	0.222968	0.29428	0.818209	0.0209577	0.283249	0.0806124	0.643532	0.584451	0.0113997	0.811748	0.975399	0.722416	0.0239207	0.856052	0.000470075	0.92535	0.975335	0.116817	0.207722	0.00885964	0.73548	0.269737	0.125228
ARS-BFGL-NGS-101502	0.932662	0.333214	0.0138735	0.860475	0.98235	0.411082	0.934706	0.401615	0.0372808	0.129227	0.718395	0.82079	0.0367605	0.439081	0.691072	0.632005	0.517509	0.197928	0.174036	0.619911	0.0104676	0.269936	0.0295243
BTA-75291-no-rs	0.0829334	0.252974	0.345202	0.0864591	0.10428	0.000674601	0.997816	0.500775	0.0324449	0.637034	0.331074	0.290501	0.0389604	0.535517	0.689326	0.497212	0.535625	0.0920842	0.686794	0.30365	0.0650426	0.271684	0.325016
Hapmap41715-BTA-100026	0.931003	0.353789	0.494973	0.277177	0.390369	0.238485	0.866994	0.00573886	0.862369	0.893803	0.0942097	0.393158	0.703685	0.0753827	0.0348983	0.0439641	0.136718	0.0509413	0.119027	0.29406	0.0150832	0.277987	0.637004
ARS-BFGL-NGS-49210	0.467478	0.827253	0.543439	0.659796	0.495148	0.151085	0.424888	0.643443	0.00490368	0.0196342	0.239207	0.622753	0.0452915	0.353488	0.311464	0.817702	0.913328	0.10691	0.0876841	0.831631	0.118508	0.284532	0.411405
Hapmap52589-rs29020496	0.991037	0.186063	0.84699	0.712614	0.2335	0.77059	0.649687	0.518425	0.0054116	0.0306454	0.617489	0.068406	0.00904449	0.766688	0.132274	0.831512	0.207659	0.0580621	0.186035	0.83379	0.293746	0.284919	0.460608
Hapmap55648-rs29025355	0.045892	0.785773	0.717868	0.930138	0.876006	0.875826	0.469725	0.831912	0.0154337	0.186978	0.675959	0.972721	0.0121534	0.713647	0.214664	0.708348	0.415194	0.487776	0.905707	0.0584934	0.971321	0.293302	0.365974
BTB-01571406	0.349416	0.975019	0.542653	0.604466	0.0658523	0.646151	0.00240818	0.449415	0.0121689	0.153427	0.174255	0.510401	0.126366	0.0235714	0.0549665	0.281584	0.0270745	0.389316	0.09456	0.148779	0.329622	0.296746	0.621198
ARS-BFGL-NGS-5208	0.516566	0.011098	0.453951	0.924129	0.948046	0.571679	0.0191152	0.531143	0.758058	0.348097	0.0119621	0.366569	0.750894	0.00383556	0.7611	0.0215226	0.0144953	0.525495	0.76615	0.962243	0.59444	0.300993	0.372642
ARS-BFGL-NGS-24407	0.05523	0.443224	0.484947	0.434827	0.0470082	0.0725906	0.697302	0.105809	0.0162117	0.419937	0.421424	0.363638	0.00961853	0.873653	0.183307	0.66396	0.398823	0.0140555	0.21715	0.727573	0.595933	0.303962	0.24859
BTB-01142924	0.0918659	0.328149	0.0923808	0.857249	0.873962	0.530966	0.107439	0.590943	0.077818	0.61563	0.00141896	0.526261	0.189991	0.00480873	0.873697	0.000536739	0.0257817	0.992976	0.375385	0.610994	0.557737	0.306222	0.167809
ARS-BFGL-NGS-14575	0.332335	0.034055	0.46457	0.473283	0.517	0.4759	0.522553	0.000608006	0.95538	0.0113009	0.972533	0.639403	0.375184	0.531769	0.00555411	0.108295	0.41474	0.060128	0.986212	0.278337	0.106692	0.307841	0.00493029
Hapmap58738-rs29021744	0.219802	0.238709	0.870021	0.140993	0.0573094	0.821961	0.595022	0.831944	0.0402339	0.345379	0.0380262	0.175993	0.0169706	0.412997	0.372751	0.0370642	0.565392	0.0530425	0.882624	0.539321	0.0371455	0.310179	0.0653841
BTA-30786-no-rs	0.743903	0.293848	0.284898	0.0233703	0.084545	0.498367	0.341181	0.570202	0.0045033	0.836975	0.479269	0.119958	0.0235417	0.305129	0.0370793	0.369313	0.746515	0.320778	0.746356	0.101175	0.305293	0.310587	0.48137
BTB-02041459	0.682863	0.639661	0.683666	0.135681	0.640649	0.231352	0.374063	0.55614	0.0161951	0.0272392	0.489771	0.148115	0.0235964	0.356221	0.549301	0.900058	0.711817	0.196563	0.0767819	0.691832	0.479134	0.314936	0.0589905
BTB-01541976	0.463984	0.871225	0.169328	0.0305353	0.496781	0.104762	0.399848	0.937167	0.0367717	0.7256	0.924553	0.124862	0.276319	0.0881074	0.173695	0.347383	0.240075	0.424206	0.74124	0.283728	0.00157747	0.315879	0.829841
Hapmap53924-rs29022499	0.822528	0.0113421	0.58132	0.286237	0.403196	0.908069	0.349089	0.424553	0.498899	0.929888	0.0184976	0.224304	0.595114	0.00738785	0.846822	0.0108374	0.0433413	0.579012	0.53083	0.866319	0.629434	0.320147	0.0480705
ARS-BFGL-NGS-103840	0.489988	0.00375457	0.294046	0.804996	0.26306	0.772289	0.859513	0.338271	0.0278408	0.759755	0.186819	0.910808	0.0397932	0.547574	0.0175903	0.400289	0.310622	0.221534	0.241665	0.087357	0.0423201	0.321836	0.209188
ARS-BFGL-NGS-65615	0.611293	0.932381	0.81953	0.547132	0.38014	0.530883	0.43556	0.768571	0.0183186	0.786139	0.367275	0.289405	0.00607449	0.297856	0.0582115	0.355879	0.272784	0.00513599	0.189611	0.742467	0.0510566	0.322813	0.359896
ARS-BFGL-NGS-101151	0.654888	0.135507	0.828352	0.952115	0.958081	0.411921	0.213547	0.392596	0.0143569	0.171121	0.447212	0.473585	0.0436013	0.858776	0.599334	0.103399	0.396299	0.011189	0.692419	0.198664	0.0117726	0.323299	0.84018
ARS-BFGL-NGS-25859	0.26575	0.872282	0.955361	0.441856	0.533122	0.000362874	0.827682	0.619921	0.030925	0.282192	0.826882	0.337897	0.0467732	0.945574	0.133764	0.687224	0.448004	0.0205936	0.918146	0.898949	0.913382	0.324898	0.961641
Hapmap42108-BTA-121976	0.405579	0.284781	0.885569	0.0838749	0.299137	0.780173	0.719712	0.00883379	0.0185241	0.353539	0.170846	0.579763	0.088829	0.0573798	0.33233	0.855814	0.0593946	0.113697	0.415896	0.947856	0.00519893	0.328806	0.695774
ARS-BFGL-NGS-13404	0.118952	0.787802	0.976677	0.712244	0.204269	0.764422	0.575291	0.198759	0.0400739	0.472308	0.735206	0.835159	0.00761757	0.650141	0.0174368	0.436108	0.954356	0.151072	0.0220433	0.163677	0.583194	0.335136	0.420764
BTB-01496004	0.657973	0.466417	0.0396549	0.427387	0.798123	0.642598	0.0444966	0.725776	0.224317	0.342572	0.646644	0.647836	0.686897	0.0769843	0.868754	0.63803	0.499808	0.313422	0.9608	0.756403	0.049143	0.336796	0.0290013
ARS-BFGL-BAC-12893	0.220764	0.985609	0.835325	0.395715	0.896795	0.336251	0.568139	0.746042	0.0541209	0.102974	0.53026	0.249774	0.0297985	0.835712	0.0323073	0.894121	0.999923	0.526432	0.427098	0.0383747	0.0460249	0.336815	0.00208375
BTB-00252636	0.871464	0.411603	0.591963	0.812686	0.610509	0.0225157	0.0802324	0.464541	0.0490948	0.0625922	0.164606	0.270107	0.0179333	0.520229	0.283989	0.580304	0.982162	0.729639	0.664217	0.424682	0.510753	0.33915	0.759539
ARS-BFGL-NGS-103736	0.318075	0.625779	0.34767	0.533233	0.756548	0.701736	0.671923	0.846324	0.00673054	0.669528	0.945337	0.967579	0.0140647	0.802007	0.0248597	0.577234	0.687962	0.00278136	0.717674	0.642648	0.207425	0.341802	0.308372
ARS-BFGL-NGS-11696	0.535316	0.827308	0.146314	0.246341	0.0922136	0.163991	0.0437269	0.563053	0.843091	0.0692728	0.0316322	0.604223	0.45163	0.00562122	0.660589	0.156465	0.00260739	0.0125848	0.516942	0.164209	0.610264	0.344269	0.0708087
ARS-BFGL-NGS-29436	0.930027	0.817311	0.104253	0.0462004	0.0852904	0.0989639	0.231497	0.0553465	0.761003	0.669142	0.380098	0.031353	0.189175	0.0059372	0.475333	0.462297	0.013974	0.45019	0.316184	0.149891	0.0114381	0.347222	0.496076
Hapmap46343-BTA-111768	0.482145	0.283005	0.683537	0.0723293	0.663172	0.0169657	0.827502	0.0395421	0.0933472	0.232146	0.467072	0.0630658	0.00888111	0.452466	0.948112	0.811627	0.299636	0.772169	0.94303	0.752509	0.608799	0.350615	0.485159
Hapmap26649-BTA-128159	0.911225	0.0536358	0.0825541	0.629092	0.0567844	0.413974	0.689004	0.404208	0.00684433	0.242717	0.755289	0.274895	0.0714648	0.530106	0.655615	0.686001	0.398273	0.848166	0.963999	0.630769	0.0214422	0.355782	0.85775
Hapmap51770-BTA-85181	0.862691	0.630692	0.569509	0.573185	0.000964102	0.628993	0.471628	0.941815	0.304999	0.478602	0.0488967	0.22793	0.26361	0.00718199	0.764813	0.0329389	0.000808816	0.162187	0.31645	0.131667	0.188076	0.363657	0.151642
ARS-BFGL-NGS-99530	0.184099	0.378508	0.123464	0.802164	0.73824	0.738426	0.051196	0.289721	0.122255	0.67507	0.0252208	0.207234	0.556465	0.022524	0.00630069	0.262601	0.00455702	0.0157534	0.658086	0.188629	0.539987	0.364437	0.0246684
ARS-BFGL-NGS-84088	0.438351	0.838752	0.199479	0.341576	0.269889	0.476033	0.317616	0.734404	0.0134786	0.442271	0.0393052	0.184845	0.0446189	0.580163	0.0588654	0.077134	0.300299	0.306745	0.000780355	0.239071	0.537244	0.368055	0.408046
ARS-BFGL-NGS-110016	0.554724	0.4478	0.37012	0.243359	0.671983	0.550481	0.417652	0.34387	0.0317733	0.185798	0.100396	0.144386	0.0167525	0.0974801	0.262492	0.0384083	0.0268803	0.0956833	0.607822	0.853094	0.719042	0.370467	0.483022
ARS-BFGL-NGS-103160	0.566649	0.378421	0.860952	0.41431	0.235809	0.180702	0.950194	0.134697	0.0411428	0.96163	0.400674	0.641083	0.0107256	0.557217	0.00127277	0.777491	0.65901	0.0337843	0.441145	0.0510082	0.0427012	0.373792	0.826183
ARS-BFGL-NGS-17172	0.0957732	0.230841	0.667771	0.306709	0.363958	0.759107	0.3793	0.0288888	0.00583715	0.109131	0.894463	0.270753	0.048777	0.879295	0.287847	0.815275	0.594585	0.375039	0.456995	0.40868	0.934263	0.376877	0.436308
ARS-BFGL-NGS-235	0.884994	0.85142	0.577265	0.447832	0.771131	0.481045	0.516587	0.592891	0.0736916	0.0420842	0.556378	0.202649	0.0090507	0.687319	0.0419221	0.998773	0.882079	0.0081435	0.772867	0.85638	0.607949	0.377302	0.942875
BTB-00204531	0.549803	0.203358	0.662423	0.110273	0.191962	0.00356087	0.0726091	0.269123	0.00906453	0.855202	0.165216	0.937167	0.039784	0.316169	0.231363	0.41843	0.480319	0.0432396	0.030099	0.980843	0.117418	0.380166	0.171902
ARS-BFGL-NGS-40052	0.621091	0.437891	0.982781	0.844886	0.520922	0.735235	0.0207938	0.127239	0.0925164	0.00365424	0.896067	0.659916	0.0414927	0.218119	0.197117	0.313903	0.52621	0.116011	0.879876	0.00542867	0.78135	0.382649	0.833955
BTB-00523437	0.291334	0.232724	0.366468	0.630807	0.160889	0.14248	0.141394	0.000274716	0.0382777	0.340752	0.380366	0.400282	0.139396	0.551312	0.318157	0.953661	0.203705	0.238451	0.57207	0.0489737	0.00303146	0.383203	0.0783555
ARS-BFGL-NGS-60573	0.657905	0.728332	0.280622	0.687938	0.0426375	0.0104839	0.336446	0.545034	0.559193	0.419068	0.0505951	0.601786	0.292702	0.0233244	0.038242	0.16724	0.0156634	0.848963	0.772016	0.00585234	0.974235	0.383533	0.676053
ARS-BFGL-NGS-93032	0.384686	0.424692	0.996655	0.518168	0.0148683	0.242111	0.0344328	0.912348	0.861626	0.858712	0.0461097	0.497644	0.415621	0.0025563	0.440775	0.0417558	0.0786244	0.784084	0.78569	0.381426	0.224676	0.385943	0.00553873
ARS-BFGL-NGS-29465	0.758457	0.997439	0.44519	0.971994	0.808248	0.522423	0.00843257	0.223	0.85173	0.140681	0.0222922	0.222197	0.980082	0.0104215	0.0253614	0.11598	0.0181071	0.0536057	0.149176	0.274188	0.623885	0.386587	0.0463572
BTA-86087-no-rs	0.867248	0.246986	0.839456	0.734875	0.103355	0.123486	0.961607	0.14153	0.00458292	0.100787	0.597788	0.0483963	0.0162339	0.761503	0.715062	0.0950109	0.880235	0.105347	0.395465	0.370797	0.679391	0.388438	0.11964
ARS-BFGL-NGS-45049	0.486771	0.0165186	0.364718	0.225866	0.527739	0.036934	0.25978	0.0579881	0.000306271	0.343212	0.677322	0.391004	0.0430754	0.745858	0.109846	0.227026	0.860144	0.334845	0.809028	0.326579	0.853019	0.38968	0.129023
ARS-BFGL-NGS-17027	0.333661	0.370993	0.612873	0.95989	0.715218	0.595169	0.065778	0.996681	0.0242675	0.749145	0.148892	0.329763	0.00265733	0.15142	0.478285	0.775518	0.258597	0.548679	0.391805	0.118917	0.0607853	0.389744	0.151443
ARS-BFGL-NGS-57087	0.418401	0.62773	0.304532	0.168482	0.126664	0.0212736	0.612971	0.845091	0.0203547	0.645464	0.204061	0.246709	0.00438011	0.586832	0.0247361	0.482469	0.948937	0.170468	0.145496	0.0905069	0.0957404	0.390316	0.896205
ARS-BFGL-NGS-88939	0.268503	0.933246	0.111436	0.0830402	0.768937	0.0332609	0.417451	0.549629	0.0280558	0.800438	0.692854	0.010796	0.176089	0.531413	0.27235	0.419892	0.719369	0.00835262	0.193444	0.287746	0.205767	0.390833	0.839926
ARS-BFGL-NGS-70733	0.313198	0.881335	0.0744875	0.0135862	0.33314	0.0157692	0.505342	0.419252	0.0231496	0.654586	0.888153	0.309122	0.0728427	0.791256	0.0491577	0.877138	0.579325	0.0723282	0.994536	0.316743	0.945575	0.393989	0.978686
ARS-BFGL-BAC-35984	0.718863	0.169113	0.763099	0.231775	0.574764	0.16302	0.385008	0.115873	0.012463	0.00420924	0.609736	0.485255	0.0580636	0.865808	0.485917	0.755837	0.761529	0.31888	0.826724	0.761999	0.987682	0.395362	0.813159
ARS-BFGL-NGS-101503	0.0436215	0.27578	0.0844143	0.0906862	0.0315753	0.000295192	0.328152	0.134771	0.108881	0.697556	0.385016	0.613772	0.488633	0.830424	0.661525	0.947497	0.89117	0.668613	0.603914	0.991394	0.366257	0.395372	0.799787
ARS-BFGL-NGS-89910	0.00477802	0.0356896	0.0149232	0.112727	0.563262	0.302754	0.896268	0.389585	0.0254625	0.755116	0.386508	0.655294	0.144829	0.900695	0.43383	0.447994	0.908342	0.943046	0.687489	0.311673	0.571638	0.396972	0.48803
ARS-BFGL-NGS-60987	0.0103941	0.198965	0.294151	0.944126	0.369654	0.284083	0.982689	0.867241	0.941809	0.00365921	0.487604	0.041276	0.511031	0.157546	0.166059	0.0241586	0.319303	0.924222	0.0287595	0.0998308	0.730522	0.397039	0.774981
ARS-BFGL-NGS-118873	0.0496794	0.973281	0.772167	0.377191	0.278942	0.609186	0.617566	0.904395	0.0403782	0.405012	0.97069	0.0194016	0.0138747	0.233105	0.740082	0.491555	0.374086	0.838105	0.345704	0.686777	0.856353	0.399552	0.556963
Hapmap41346-BTA-72920	0.119444	0.98239	0.532149	0.273922	0.90571	0.861601	0.627828	0.338599	0.102033	0.00834003	0.14296	0.319024	0.015819	0.112063	0.130514	0.271875	0.33126	0.050596	0.0235222	0.918643	0.223164	0.40024	0.653028
ARS-BFGL-NGS-102348	0.553955	0.0383938	0.143695	0.304894	0.00682019	0.214536	0.00198042	0.999789	0.920932	0.784846	0.245003	0.517006	0.383404	0.0208075	0.542612	0.032608	0.0122268	0.527783	0.950437	0.150948	0.458189	0.400299	0.422992
ARS-BFGL-NGS-110200	0.492885	0.643194	0.324332	0.0707841	0.504029	0.710502	0.00375582	0.751848	0.258173	0.200829	0.756938	0.570193	0.544394	0.93678	0.0353238	0.462146	0.0440144	0.950729	0.150692	0.0301217	0.0377603	0.400466	0.128231
ARS-BFGL-NGS-115370	0.0530511	0.706918	0.466334	0.818191	0.0538831	0.107853	0.493095	0.0236264	0.0311703	0.800547	0.583149	0.554051	0.0139043	0.731994	0.126271	0.39845	0.651745	0.0163007	0.887666	0.992741	0.958783	0.404927	0.797078
ARS-BFGL-BAC-34781	0.0239999	0.263116	0.0633141	0.669084	0.522944	0.0322503	0.654207	0.832297	0.0277635	0.118908	0.0877333	0.336135	0.109051	0.484632	0.183744	0.462152	0.105869	0.811001	0.0342134	0.135588	0.147891	0.405846	0.522838
ARS-BFGL-NGS-26452	0.0496708	0.0545971	0.300421	0.953483	0.682361	0.138436	0.000198482	0.463627	0.0499336	0.876303	0.64857	0.132948	0.0137255	0.310477	0.201362	0.67627	0.320295	0.173422	0.065143	0.688662	0.382311	0.407199	0.169084
ARS-BFGL-NGS-106604	0.235238	0.816398	0.762576	0.0341869	0.473396	0.962033	0.176827	0.0804122	0.0146923	0.450734	0.647621	0.550339	0.0695753	0.844931	0.0682436	0.932552	0.722032	0.858741	0.695494	0.0418225	0.705534	0.407254	0.982274
ARS-BFGL-NGS-110569	0.0561815	0.558517	0.744619	0.158579	0.749029	0.144312	0.645238	0.894985	0.00101445	0.934414	0.727407	0.404869	0.0160861	0.960077	0.00266015	0.374506	0.478946	0.0582637	0.997052	0.0330383	0.0929324	0.407444	0.233665
Hapmap36599-SCAFFOLD120897_8821	0.100521	0.962774	0.992196	0.504618	0.0102787	0.0662402	0.534954	0.122022	0.101687	0.0384658	0.533621	0.972446	0.17901	0.164366	0.0120979	0.419137	0.220761	0.423241	0.00021039	0.020673	0.91641	0.409306	0.0480397
ARS-BFGL-NGS-79463	0.55274	0.0238757	0.51882	0.031354	0.547696	0.406057	0.262613	0.737471	0.0371651	0.502503	0.79117	0.80046	0.497755	0.751347	0.0821081	0.286483	0.998595	0.750272	0.262136	0.046645	0.569497	0.413287	0.838931
BTB-00009271	0.365644	0.0853165	0.482922	0.799302	0.31152	0.739237	0.616996	0.337742	0.0661917	0.662454	0.617523	0.0379563	0.0116082	0.468175	0.0347639	0.875347	0.165856	0.00100836	0.205004	0.829116	0.0867791	0.413335	0.891102
ARS-BFGL-NGS-32966	0.00151641	0.0671746	0.0829588	0.904767	0.490409	0.918148	0.519236	0.695072	0.181193	0.456217	0.728791	0.638776	0.129487	0.148888	0.43072	0.87458	0.144734	0.0740931	0.0299612	0.683754	0.0294432	0.421242	0.234568
BTA-75143-no-rs	0.874148	0.332542	0.705573	0.0483937	0.124534	0.823306	0.0169898	0.0790223	0.0175193	0.877537	0.693368	0.36186	0.0474741	0.573711	0.101334	0.985299	0.808584	0.214094	0.403664	0.502758	0.656142	0.423888	0.0307354
Hapmap51188-BTA-21659	0.249272	0.635809	0.127648	0.037764	0.996416	0.101541	0.257079	0.457609	0.0217648	0.132511	0.627735	0.982641	0.00826198	0.809129	0.63493	0.725612	0.795306	0.936407	0.641748	0.727529	0.430356	0.424996	0.338796
ARS-BFGL-NGS-96321	0.471076	0.24114	0.410753	0.654318	0.624517	0.235239	0.120568	0.497435	0.00878936	0.0169244	0.448575	0.1985	0.0993246	0.259904	0.0353006	0.883818	0.535568	0.330251	0.146892	0.147121	0.899297	0.425608	0.382208
ARS-BFGL-BAC-32334	0.0200596	0.698492	0.174316	0.931662	0.721564	0.0847869	0.703981	0.777017	0.0117085	0.022649	0.331409	0.641402	0.213082	0.38458	0.251277	0.76243	0.870485	0.972482	0.057293	0.286579	0.120792	0.429468	0.143116
Hapmap49605-BTA-43064	0.240721	0.115589	0.765427	0.858513	0.245065	0.530876	0.917023	0.0607324	0.015952	0.0731904	0.349708	0.910319	0.320684	0.618244	0.647192	0.691173	0.901066	0.0445301	0.9887	0.0105682	0.63957	0.436327	0.375322
ARS-BFGL-NGS-30476	0.757472	0.699394	0.00583005	0.547753	0.646565	0.766669	0.349968	0.188941	0.0266041	0.451984	0.0226844	0.804269	0.473987	0.0857488	0.677745	0.184373	0.0214248	0.561972	0.712627	0.976669	0.339134	0.441019	0.653668
BTB-01138108	0.0762317	0.781042	0.0742068	0.700066	0.553736	0.729995	0.404262	0.946193	0.596859	0.93861	0.0476651	0.157452	0.883026	0.267661	0.883769	0.427478	0.0491852	0.0291295	0.0127282	0.0444137	0.229778	0.444657	0.262722
ARS-BFGL-NGS-111691	0.668468	0.787368	0.286859	0.612398	0.0295876	0.0171347	0.429145	0.87437	0.283549	0.651779	0.0979567	0.934492	0.0212803	0.02977	0.469862	0.0116295	0.0163199	0.768275	0.928849	0.563033	0.391705	0.446	0.0538571
ARS-BFGL-NGS-1155	0.318111	0.815606	0.368208	0.157189	0.105754	0.862881	0.059875	0.0387356	0.748396	0.389473	0.00163277	0.0846537	0.554056	0.0121515	0.793423	0.000381678	0.0488887	0.0855974	0.989613	0.313867	0.28796	0.449643	0.406045
Hapmap49305-BTA-77852	0.312465	0.582933	0.936393	0.481802	0.0185341	0.319773	0.0884384	0.547841	0.232033	0.806214	0.00126112	0.752483	0.151736	0.0235539	0.764511	0.015626	0.0208654	0.770714	0.416716	0.514332	0.802728	0.454643	0.538256
BTB-00365682	0.376334	0.772141	0.0403618	0.801041	0.420756	0.0205104	0.179204	0.151986	0.683899	0.542414	0.0205855	0.0656561	0.230845	0.0415476	0.370893	0.0417449	0.0451459	0.236197	0.980339	0.974648	0.842579	0.455554	0.500237
ARS-BFGL-NGS-41348	0.0773251	0.86087	0.0143452	0.792459	0.447324	0.884589	0.229472	0.308969	0.0178495	0.0406505	0.0243348	0.0631306	0.402514	0.171472	0.790656	0.813982	0.432027	0.153219	0.5307	0.43757	0.0461337	0.455778	0.880704
BTB-01138133	0.160829	0.72046	0.101724	0.264935	0.820289	0.985055	0.508438	0.846306	0.533121	0.379423	0.0714369	0.0444561	0.986903	0.113083	0.724517	0.319674	0.0404386	0.0462015	0.0338771	0.0371239	0.480449	0.456541	0.304177
BTA-94619-no-rs	0.590764	0.395423	0.436781	0.857633	0.971763	0.0735441	0.760545	0.586642	0.002638	0.360054	0.592061	0.508426	0.0175975	0.986929	0.0577556	0.838271	0.409585	0.0299396	0.429498	0.859915	0.471061	0.456714	0.0342987
ARS-BFGL-NGS-74380	0.11488	0.8449	0.659892	0.0397515	0.604536	0.434203	0.00794923	0.435263	0.187588	0.497745	0.37563	0.590386	0.589571	0.0300761	0.372771	0.432055	0.0108747	0.0142804	0.665463	0.268121	0.596017	0.45718	0.226616
ARS-BFGL-NGS-116510	0.248561	0.75412	0.447232	0.525288	0.516648	0.701349	0.121798	0.698873	0.603512	0.970572	0.179643	0.654076	0.522328	0.00305048	0.0519202	0.00769974	0.0175871	0.741177	0.0029144	0.0134842	0.289754	0.459419	0.0474267
ARS-BFGL-NGS-88447	0.624864	0.958294	0.675608	0.856375	0.343977	0.0399512	0.746718	0.285263	0.00448254	0.126398	0.305286	0.404317	0.000452908	0.636652	0.0866154	0.966129	0.161562	0.00369799	0.590651	0.710365	0.154291	0.461009	0.155818
BTB-00264606	0.733672	0.380725	0.872846	0.850143	0.0463193	0.489447	0.0127079	0.769524	0.888396	0.275994	0.651055	0.947017	0.670708	0.0340801	0.763909	0.474124	0.0111915	0.0467369	0.965734	0.0521344	0.900796	0.469844	0.738576
ARS-BFGL-NGS-101738	0.777839	0.246215	0.74106	0.379943	0.65292	0.695987	0.441401	0.898233	0.0265994	0.122354	0.502562	0.246105	0.0123837	0.569777	0.384814	0.955727	0.675631	0.150604	0.126317	0.866492	0.0259971	0.481255	0.360696
ARS-BFGL-NGS-63033	0.600835	0.610823	0.458349	0.0168162	0.528922	0.2133	0.890037	0.12122	0.0145069	0.448986	0.0502497	0.139452	0.26126	0.270189	0.00253971	0.353658	0.751036	0.0133321	0.628832	0.202781	0.293322	0.482868	0.628332
Hapmap58839-rs29018797	0.195616	0.00201786	0.397369	0.477502	0.308773	0.025663	0.352987	0.606559	0.0965054	0.293443	0.0879164	0.988297	0.570117	0.0475892	0.929865	0.012146	0.153942	0.405854	0.559771	0.415621	0.178322	0.488382	0.00951949
Hapmap41911-BTA-59461	0.899591	0.373981	0.361511	0.78652	0.980297	0.287483	0.280902	0.813714	0.00739486	0.0114747	0.478186	0.87744	0.35264	0.555745	0.329329	0.809988	0.560999	0.226628	0.791129	0.0438621	0.5649	0.489534	0.582989
ARS-BFGL-NGS-42851	0.000943202	0.125723	0.657308	0.461382	0.0726365	0.648208	0.357005	0.0158767	0.45751	0.10373	0.00266701	0.838068	0.288689	0.00585171	0.63955	0.00766942	0.0241735	0.130444	0.527899	0.0788443	0.695876	0.491201	0.645954
ARS-BFGL-NGS-103675	0.460423	0.423705	0.22176	0.687709	0.155368	0.835566	0.0279309	0.247321	0.0305342	0.917887	0.143682	0.424984	0.0105978	0.0102962	0.523484	0.0276638	0.00614425	0.0572757	0.574905	0.295736	0.625909	0.494731	0.242494
ARS-BFGL-NGS-82373	0.173289	0.130662	0.552195	0.945636	0.625673	0.0214897	0.508478	0.378455	0.000180857	0.817573	0.559181	0.466421	0.00829125	0.963876	0.512294	0.763275	0.953339	0.173461	0.728683	0.974395	0.841477	0.49513	0.659074
ARS-BFGL-NGS-42505	0.500904	0.954509	0.776946	0.2553	0.813874	0.407601	0.00620554	0.460776	0.000625111	0.110042	0.481969	0.465822	0.0204275	0.671548	0.0969288	0.664056	0.575091	0.00448562	0.721863	0.531953	0.732153	0.495384	0.184334
UA-IFASA-3274	0.695653	0.424204	0.347692	0.307112	0.045489	0.51002	0.272183	0.672203	0.00900324	0.263502	0.639159	0.101292	0.0759519	0.887809	0.0135313	0.28761	0.584435	0.000310818	0.445075	0.938524	0.481558	0.497265	0.577049
Hapmap59316-rs29015581	0.404639	0.954057	0.0886296	0.0388132	0.690478	0.339681	0.610278	0.15456	0.00151836	0.790116	0.738674	0.625434	0.00460993	0.399499	0.0891865	0.790755	0.903759	0.00257718	0.847097	0.852141	0.185274	0.499842	0.215241
Hapmap55141-rs29022126	0.113615	0.596235	0.359998	0.72239	0.0449226	0.42507	0.387865	0.0111374	0.0887231	0.931922	0.449288	0.765792	0.285006	0.118677	0.0125373	0.607291	0.00249242	0.0356584	0.0426757	0.172314	0.846585	0.503904	0.051034
BTB-00326369	0.237005	0.978853	0.0485798	0.102554	0.975208	0.331505	0.0190646	0.188911	0.409288	0.031339	0.403996	0.872631	0.197887	0.34995	0.202161	0.977018	0.456237	0.377239	0.0768091	0.0401135	0.410324	0.516571	0.358879
BTB-01696182	0.630549	0.727298	0.60544	0.412853	0.0243599	0.114449	0.996497	0.700882	0.952318	0.214516	0.00713648	0.0321137	0.248444	0.0199189	0.708132	0.0119518	0.0111804	0.590842	0.195949	0.308747	0.260324	0.518401	0.278625
BTB-01793600	0.43061	0.243107	0.552021	0.460216	0.700036	0.252052	0.498072	0.164493	0.0160254	0.49275	0.309974	0.109973	0.0202731	0.280461	0.0160408	0.983081	0.19662	0.379297	0.719733	0.0389658	0.542518	0.519264	0.989314
Hapmap32661-BTA-28979	0.0518036	0.979946	0.788371	0.594796	0.0444042	0.141144	0.7998	0.198845	0.0171576	0.425737	0.509098	0.0829706	0.00622851	0.825321	0.0737974	0.180652	0.823047	0.014262	0.662009	0.491277	0.845936	0.528454	0.758515
UA-IFASA-4722	0.144498	0.622087	0.153016	0.298407	0.746933	0.779299	0.0406817	0.882913	0.574872	0.389941	0.0400287	0.559545	0.480606	0.0274313	0.90888	0.0673205	0.0425435	0.999585	0.162105	0.961896	0.0189495	0.528512	0.690072
Hapmap54385-rs29020436	0.226153	0.264938	0.779068	0.319616	0.25453	0.0548277	0.470207	0.326347	0.00653126	0.942542	0.540416	0.389256	0.192346	0.230169	0.0456069	0.58834	0.647947	0.0191536	5.20205e-05	0.861654	0.539453	0.528982	0.486609
Hapmap24573-BTA-155214	0.345315	0.117485	0.53103	0.38668	0.138825	0.887018	0.9087	0.00818034	0.260005	0.730379	0.000105051	0.227244	0.537763	0.00419052	0.0722175	0.00965066	0.0132196	0.42997	0.145799	0.00936584	0.306333	0.529174	0.995626
ARS-BFGL-NGS-28573	0.781248	0.813733	0.831847	0.0612771	0.735881	0.450114	0.689068	0.029659	0.0157369	0.521892	0.859018	0.684474	0.0179119	0.217964	0.162733	0.284496	0.185613	0.176299	0.316288	0.704433	0.550752	0.529889	0.0369871
ARS-BFGL-NGS-73082	0.773621	0.123626	0.861417	0.942019	0.000517654	0.88358	0.899489	0.385789	0.22429	0.0410577	0.00512835	0.404748	0.0410515	0.182682	0.818161	0.191401	0.205126	0.092123	0.064158	0.294664	0.00892584	0.530138	0.40574
ARS-BFGL-NGS-106171	0.223969	0.745892	0.983766	0.556038	0.441865	0.160192	0.0487642	0.380722	0.0177059	0.254543	0.907946	0.164774	0.0167341	0.828702	0.473908	0.170278	0.637567	0.351725	0.240706	0.885101	0.156448	0.530177	0.0849755
BTB-01743168	0.305772	0.749926	0.992848	0.0226091	0.00691965	0.341823	0.848172	0.211292	0.635668	0.586482	0.0622397	0.156528	0.76078	0.190082	0.0355224	0.712905	0.00702196	0.541829	0.127698	0.00119964	0.0720222	0.536242	0.0347305
ARS-BFGL-BAC-24804	0.698096	0.486824	0.0878229	0.350903	0.645986	0.0337406	0.61288	0.335499	0.0131362	0.946944	0.312935	0.538259	0.022648	0.508907	0.0106381	0.531349	0.507023	0.192247	0.142376	0.0565458	0.124129	0.538481	0.379253
UA-IFASA-8667	0.597266	0.923855	0.200867	0.609456	0.308291	0.808488	0.0157947	0.185867	0.349858	0.0879042	0.106883	0.373634	0.0365816	0.00106279	0.643843	0.0435578	0.0194914	0.640399	0.289658	0.995454	0.479952	0.542399	0.0237267
ARS-BFGL-NGS-35364	0.160756	0.207699	0.61977	0.060812	0.87524	0.488086	0.357572	0.74469	0.0441269	0.0611551	0.154175	0.00140177	0.524897	0.335111	0.00513391	0.0726174	0.275982	0.0015691	0.840833	0.406348	0.434398	0.543596	0.17425
ARS-BFGL-NGS-42468	0.557034	0.827362	0.989039	0.159261	0.0833916	0.00267362	0.881415	0.0922214	0.0265502	0.755234	0.0106208	0.336786	0.366743	0.0708928	0.634587	0.155019	0.24068	0.750894	0.408167	0.432323	0.89591	0.54456	0.500878
BTB-01628465	0.041711	0.284223	0.93708	0.991868	0.813248	0.34492	0.0362428	0.521308	0.01612	0.0902472	0.732279	0.246526	0.319187	0.0903978	0.351239	0.575184	0.00702762	0.171541	0.302446	0.910092	0.221856	0.550111	0.951706
Hapmap57092-ss46526915	0.834982	0.485977	0.815005	0.991999	0.497691	0.0825463	0.304458	0.778813	0.00104648	0.33113	0.766604	0.2351	0.00105622	0.729893	0.444941	0.954481	0.726227	0.302736	0.313427	0.836298	0.644825	0.550351	0.0398963
UA-IFASA-7511	0.320182	0.341768	0.395657	0.000345393	0.00246278	0.0109908	0.911258	0.646959	0.339402	0.122452	0.0643228	0.556471	0.350912	0.0214088	0.368114	0.574331	0.139936	0.113428	0.191695	0.0382182	0.174094	0.551683	0.33944
BTB-00108131	0.227352	0.40287	0.0239731	0.757481	0.710764	0.374564	0.397222	0.259237	0.0628074	0.39431	0.113613	0.791467	0.0159175	0.00383397	0.824978	0.00170906	0.00880181	0.151599	0.76736	0.539512	0.305902	0.552811	0.811503
ARS-BFGL-BAC-27368	0.74703	0.43579	0.733244	0.0433195	0.125772	0.102333	0.0109887	0.421456	0.685155	0.74901	0.0135899	0.156854	0.308664	0.00408327	0.328397	0.00911406	0.0116884	0.24701	0.433135	0.917876	0.737288	0.568071	0.770943
Hapmap54889-rs29024088	0.61049	0.548409	0.066982	0.204539	0.0122767	0.0491413	0.939517	0.676215	0.0700558	0.258211	0.836509	0.809617	0.0236223	0.472449	0.834782	0.908491	0.784341	0.357254	0.236984	0.442254	0.603751	0.568696	0.723185
Hapmap60746-rs29010022	0.478089	0.240099	0.0761242	0.683307	0.027628	0.115753	0.129658	0.220587	0.248951	0.631837	0.0646264	0.14058	0.530749	0.0310396	0.110551	0.133873	0.0470764	0.00661276	0.258985	0.675447	0.0233043	0.568955	0.307042
BTA-107452-no-rs	0.686188	0.467498	0.823942	0.00543562	0.896265	0.199467	0.0468526	0.586641	0.022711	0.721873	0.257425	0.452535	0.0836195	0.147598	0.0113705	0.105963	0.0925285	0.839996	0.161384	0.00360471	0.782307	0.57075	0.402513
BTB-00270662	0.579213	0.0893742	0.887925	0.349749	0.784603	0.0636456	0.204931	0.938278	0.108521	0.699508	0.00858216	0.855372	0.330005	0.0090022	0.774252	0.0160163	0.00710535	0.227214	0.0226874	0.513363	0.552103	0.571641	0.447817
ARS-BFGL-NGS-114072	0.808181	0.705198	0.358777	0.994804	0.925466	0.0169122	0.14164	0.0176558	0.00265238	0.799552	0.955479	0.842649	0.016982	0.65327	0.288209	0.788299	0.712683	0.0648391	0.841981	0.818873	0.609441	0.57356	0.338183
BTB-00144037	0.0122724	0.638741	0.140577	0.105429	0.580839	0.670869	0.659832	0.0620276	0.000823133	0.73204	0.0476114	0.980758	0.0536669	0.232598	0.526585	0.123569	0.10475	0.0449598	0.868632	0.532313	0.1702	0.573686	0.208706
Hapmap26676-BTA-141146	0.751265	0.181022	0.871602	0.421026	0.872446	0.767726	0.0192147	0.193941	0.0441223	0.521584	0.326992	0.514249	0.033177	0.0213297	0.211952	0.261688	0.101155	0.0728894	0.700547	0.693019	0.0949778	0.576203	0.504794
Hapmap23689-BTA-137393	0.218158	0.564	0.0454126	0.395234	0.533785	0.167732	0.0654373	0.638639	0.000977052	0.516502	0.340485	0.326057	0.00760741	0.271822	0.477978	0.566838	0.732031	0.17626	0.438577	0.668552	0.703207	0.579625	0.04
ARS-BFGL-NGS-54249	0.0472705	0.0219733	0.206709	0.993618	0.505922	0.112515	0.00744243	0.252572	0.126797	0.0352883	0.868342	0.617819	0.11488	0.95567	0.512429	0.553417	0.97828	0.498229	0.369614	0.914484	0.0140735	0.584786	0.497214
Hapmap59652-rs29010247	0.539239	0.0827903	0.881724	0.100685	0.58743	0.734561	0.453755	0.826243	0.0257843	0.0912566	0.623889	0.391753	0.02009	0.696966	0.250432	0.687147	0.882186	0.184736	0.342186	0.791013	0.025828	0.585789	0.380458
Hapmap40631-BTA-103396	0.452265	0.188385	0.0925327	0.989158	0.483451	0.628798	0.00644757	0.788595	0.0546748	0.0300507	0.0293958	0.130194	0.511638	0.197113	0.984292	0.0414826	0.439358	0.100557	0.170514	0.220434	0.929133	0.588712	0.678764
ARS-BFGL-NGS-111228	0.154781	0.341253	0.694038	0.92538	0.0813214	0.364496	0.317619	0.0925941	0.0301952	0.122927	0.0557501	0.225079	0.0652503	0.145039	0.220936	0.234321	0.0405175	0.0379575	0.19696	0.837602	0.177714	0.58902	0.00560403
ARS-BFGL-NGS-110245	0.795095	0.26886	0.457561	0.97909	0.699037	0.635573	0.740447	0.0770262	0.0161281	0.0233957	0.848661	0.266487	0.0172058	0.336088	0.375253	0.548008	0.782623	0.505526	0.451942	0.216283	0.390334	0.589166	0.857651
ARS-BFGL-NGS-23509	0.986452	0.0441915	0.949697	0.690669	0.0394641	0.587249	0.094588	0.0502974	0.509294	0.849236	0.00575827	0.789797	0.745485	0.00219596	0.477081	0.000601912	0.0131326	0.441855	0.372389	0.190032	0.471148	0.593842	0.211506
Hapmap40038-BTA-102170	0.842811	0.65384	0.0407825	0.26803	0.00665253	0.108851	0.124862	0.785058	0.420097	0.541474	0.275704	0.00183262	0.8145	0.0042989	0.0123934	0.0769725	0.0149099	0.0626254	0.327589	0.192837	0.481005	0.600498	0.294717
ARS-BFGL-NGS-45637	0.244192	0.807497	0.531179	0.596554	0.274484	0.0169843	0.23544	0.77765	0.0141401	0.845173	0.308838	0.0829113	0.0319311	0.75284	0.0558284	0.136749	0.763848	0.0120499	0.533075	0.793621	0.247518	0.603416	0.741787
ARS-BFGL-NGS-71345	0.241726	0.00683659	0.405932	0.0960524	0.492658	0.149457	0.223724	0.404728	0.000247317	0.990845	0.968807	0.548044	0.000943568	0.543125	0.636501	0.599447	0.750133	0.478476	0.966671	0.754825	0.512004	0.606188	0.260619
BTB-01051265	0.222124	0.710141	0.187699	0.868786	0.781967	0.24809	0.821945	0.462828	0.016037	0.0630078	0.61428	0.212713	0.0173249	0.514546	0.00293769	0.212947	0.640931	0.00346389	0.602131	0.353968	0.269497	0.615431	0.981374
BTB-01332122	0.676293	0.671874	0.662173	0.685623	0.892416	0.248149	0.94763	0.669107	0.0214749	0.728577	0.772364	0.935517	0.0201041	0.652101	0.166944	0.346787	0.250508	0.01592	0.00253976	0.693022	0.173019	0.615882	0.620149
ARS-BFGL-NGS-113941	0.0765264	0.890864	0.192792	0.658137	0.942424	0.0422473	0.0999982	0.89471	0.00726914	0.815012	0.201621	0.673428	0.00108686	0.260639	0.0562302	0.307339	0.303523	0.0497652	0.732312	0.518532	0.479916	0.617407	0.733288
BTA-109808-no-rs	0.104867	0.603897	0.301156	0.688735	0.213248	0.102707	0.0403332	0.561556	0.321719	0.430249	0.00172093	0.0132101	0.735421	0.0145545	0.952047	0.00741257	0.0493294	0.760749	0.562689	0.868014	0.903477	0.617604	0.927134
Hapmap44381-BTA-47399	0.584252	0.381345	0.907573	0.762576	0.312768	0.242986	0.165137	0.488715	0.0258412	0.0239692	0.318354	0.643053	0.0325821	0.642097	0.0457012	0.247191	0.733327	0.126537	0.86977	0.223737	0.337148	0.622817	0.57985
Hapmap43530-BTA-25745	0.380881	0.334324	0.922378	0.881084	0.435056	0.44883	0.0113998	0.219079	0.0244274	0.915238	0.923583	0.0125118	0.737792	0.819854	0.0400072	0.982243	0.786789	0.300803	0.302186	0.162853	0.150626	0.623756	0.71653
BTB-01249318	0.787387	0.7753	0.360917	0.0283842	0.097994	0.411964	0.0780549	0.515063	0.769162	0.281248	0.0480604	0.189066	0.829882	0.00620293	0.97169	0.0102893	0.0131119	0.894143	0.676624	0.909933	0.292244	0.623939	0.00431961
UA-IFASA-8621	0.14199	0.189279	0.0408459	0.552497	0.701276	0.787186	0.813034	0.879961	0.0197068	0.152369	0.291282	0.772076	0.0156618	0.964503	0.672807	0.425798	0.797848	0.717472	0.33576	0.584896	0.137922	0.627288	0.788001
ARS-BFGL-NGS-118207	0.34239	0.724286	0.0766697	0.92255	0.592247	0.837082	0.62741	0.0114653	0.00566874	0.149242	0.788749	0.969216	0.142207	0.306783	0.288802	0.330173	0.388297	0.000853792	0.0413743	0.233095	0.186472	0.627422	0.410822
ARS-BFGL-NGS-16738	0.76825	0.681496	0.562025	0.035268	0.529808	0.394992	0.656529	0.916632	0.00581657	0.678809	0.182839	0.0290276	0.00457465	0.868041	0.340506	0.656537	0.883331	0.48431	0.915413	0.551621	0.359874	0.632124	0.383507
BTB-01330347	0.590554	0.24898	0.547661	0.245434	0.154654	0.294515	0.34853	0.477369	0.000337373	0.962279	0.442469	0.949796	0.0164021	0.662689	0.0305704	0.554047	0.980596	0.293459	0.968247	0.074233	0.932688	0.640525	0.626234
ARS-BFGL-NGS-11851	0.96894	0.0415149	0.0566374	0.122196	0.841483	0.601162	0.0452061	0.309828	0.256774	0.799361	0.0482603	0.0380168	0.199244	0.0884045	0.992392	0.0314771	0.120798	0.434714	0.220124	0.517863	0.182229	0.645478	0.819948
BTA-70272-no-rs	0.509207	0.037538	0.263203	0.928151	0.148299	0.0224128	0.850632	0.729069	0.0675811	0.483449	0.185582	0.761733	0.00830728	0.378508	0.792458	0.72623	0.195939	0.234906	0.243425	0.293003	0.503065	0.649105	0.148167
ARS-BFGL-NGS-25368	0.0750737	0.231861	0.025199	0.0866932	0.500345	0.711163	0.790891	0.123629	0.0653222	0.0375674	0.373819	0.21596	0.234725	0.40923	0.657815	0.592136	0.159794	0.542938	0.448259	0.340944	0.0489407	0.649348	0.615677
BTB-01755216	0.0979256	0.504643	0.110528	0.364872	0.00898838	0.625782	0.619284	0.309268	0.0718681	0.485516	0.00351346	0.213135	0.078205	0.00675398	0.779186	0.0231722	0.0243464	0.582215	0.999692	0.843369	0.253723	0.651625	0.245051
ARS-BFGL-NGS-116631	0.386461	0.0167219	0.587175	0.0976576	0.998369	0.17837	0.0917155	0.180343	0.0260141	0.552704	0.831704	0.245577	0.0175996	0.774806	0.167237	0.443442	0.862814	0.558584	0.0678411	0.209198	0.592852	0.652189	0.491462
ARS-BFGL-NGS-4031	0.0480616	0.418015	0.105906	0.299396	0.022965	0.423979	0.0931713	0.517482	0.966737	0.887567	0.0105126	0.564233	0.809406	0.00158135	0.333332	0.126827	0.00688097	0.268772	0.588492	0.844833	0.935037	0.653399	0.48114
ARS-BFGL-NGS-38579	0.0114062	0.329763	0.0587895	0.354727	0.251301	0.776735	0.812458	0.950001	0.0102223	0.945444	0.619014	0.884134	0.0430035	0.659537	0.0449696	0.601935	0.703585	0.166478	0.797779	0.223738	0.746981	0.654337	0.944
BTB-01144391	0.601695	0.507422	0.896302	0.0457689	0.447868	0.633159	0.35466	0.021222	0.880417	0.834248	0.000550724	0.675141	0.795568	0.0311433	0.354624	0.0119535	0.019625	0.939969	0.275435	0.170612	0.777103	0.657221	0.497871
ARS-BFGL-NGS-119672	0.636225	0.20695	0.65569	0.731378	0.312444	0.384263	0.0367536	0.573656	0.360901	0.655197	0.0243944	0.189174	0.36639	0.0665501	0.0865513	0.0265838	0.0416761	0.316019	0.514877	0.00558974	0.35094	0.661647	0.022827
ARS-BFGL-NGS-23720	0.464922	0.0459007	0.88072	0.0256119	0.374615	0.195706	0.508116	0.250794	0.0389854	0.91503	0.841844	0.0370312	0.162289	0.660094	0.221918	0.974295	0.748033	0.294647	0.523604	0.624818	0.327501	0.672242	0.983339
Hapmap33100-BTA-97564	0.320298	0.338938	0.922458	0.902038	0.0263436	0.17866	0.0987205	0.974898	0.037181	0.305456	0.202688	0.872329	0.135145	0.0673786	0.2062	0.0365207	0.0225778	0.068221	0.193716	0.993592	0.551812	0.680595	0.0548563
ARS-BFGL-NGS-116693	0.492873	0.0387141	0.968276	0.361855	0.618705	0.819648	0.978227	0.49493	0.991959	0.466162	0.0381307	0.444079	0.541785	0.040675	0.0123989	0.0162115	0.0610347	0.349274	0.397281	0.0131798	0.936894	0.685183	0.937053
ARS-BFGL-NGS-62477	0.404601	0.262855	0.804759	0.037042	0.861895	0.0838492	0.403259	0.180087	0.000287485	0.375783	0.859564	0.40691	0.0478762	0.97335	0.697605	0.300271	0.821342	0.507305	0.533537	0.839176	0.54393	0.685266	0.236224
ARS-BFGL-NGS-66351	0.178307	0.114055	0.218143	0.441375	0.537917	0.047668	0.29206	0.896565	0.0171948	0.60756	0.172538	0.0403869	0.0253076	0.795861	0.532698	0.539764	0.190113	0.0193251	0.164042	0.21643	0.556011	0.685958	0.136918
ARS-BFGL-NGS-89368	0.877572	0.344429	0.0190944	0.633628	0.223577	0.244951	0.277555	0.179772	0.306051	0.020561	0.00595651	0.914508	0.562857	0.0312923	0.573237	0.147248	0.0102918	0.649195	0.264173	0.762056	0.366698	0.68857	0.00260785
Hapmap47325-BTA-55227	0.428864	0.0200718	0.909819	0.153722	0.983068	0.355884	0.0199516	0.928365	0.0686053	0.0541466	0.00674123	0.738055	0.342804	0.0109531	0.188327	0.141574	0.0602061	0.376087	0.814104	0.421484	0.0161009	0.692774	0.120574
ARS-BFGL-NGS-30930	0.486322	0.397092	0.583119	0.178688	0.896768	0.27823	0.800697	0.12549	0.742305	0.0122718	0.238288	0.778071	0.470695	0.176202	0.0383079	0.611144	0.200523	0.0141691	0.64694	0.644579	0.479065	0.694335	0.038127
Hapmap42934-BTA-40829	0.757125	0.480776	0.845839	0.344037	0.324142	0.841567	0.420953	0.140259	0.0105071	0.00982073	0.398762	0.446612	0.0666636	0.349734	0.706861	0.819553	0.0720178	0.0227446	0.313291	0.144334	0.474785	0.696825	0.00549276
ARS-BFGL-NGS-8531	0.00360095	0.365154	0.00803804	0.508859	0.664268	0.0313399	0.00235486	0.712128	0.221701	0.988804	0.292385	0.236051	0.857101	0.0114148	0.915054	0.591901	0.0340095	0.508425	0.720136	0.707164	0.506682	0.703299	0.131695
ARS-BFGL-NGS-111541	0.460727	0.267166	0.656556	0.726764	0.0147933	0.324787	0.0338813	0.115376	0.00902828	0.331048	0.0804161	0.0564883	0.0981872	0.199531	0.170877	0.522253	0.071301	0.0243578	0.396471	0.838716	0.371853	0.703849	0.0992934
Hapmap57249-rs29018753	0.605047	0.118895	0.19914	0.0365462	0.070568	0.874003	0.926624	0.253207	0.241447	0.0400977	0.475287	0.278325	0.521317	0.832878	0.303898	0.718766	0.965021	0.717545	0.370494	0.131787	0.00574548	0.7046	0.00018516
Hapmap39049-BTA-102574	0.378158	0.674852	0.0963838	0.258328	0.331154	0.835152	0.505801	0.75476	0.0591053	0.0545229	0.295804	0.0332192	0.0278048	0.0245809	0.133581	0.621876	0.0693482	0.0108191	0.237143	0.68679	0.941205	0.706375	0.243235
ARS-BFGL-NGS-82930	0.432812	0.96299	0.0851399	0.939042	0.604686	0.372811	0.715245	0.78784	0.646292	0.0727522	0.360856	0.0442407	0.0115373	0.65311	0.0969207	0.747663	0.900992	0.471574	0.721797	0.0134895	0.00750794	0.72068	0.148236
ARS-BFGL-NGS-82968	0.0238543	0.92206	0.288561	0.415348	0.860594	0.00839288	0.884616	0.863408	0.00940094	0.0567066	0.872212	0.800755	0.107194	0.42167	0.298082	0.47478	0.803338	0.33154	0.724564	0.0917373	0.467219	0.72303	0.322687
ARS-BFGL-NGS-117926	0.79704	0.314348	0.526635	0.371639	0.0135371	0.247046	0.537035	0.979757	0.0381284	0.978207	0.425454	0.474164	0.0298847	0.488483	0.153215	0.88705	0.355889	0.226829	0.029188	0.496808	0.474926	0.724305	0.440259
ARS-BFGL-NGS-115260	0.00033375	0.677131	0.0208846	0.114195	0.109016	0.609743	0.203032	0.716821	0.842929	0.829176	0.0237889	0.219734	0.815509	0.0122903	0.945505	0.010062	0.017093	0.682059	0.205975	0.946728	0.829208	0.725194	0.449259
ARS-BFGL-NGS-15086	0.566072	0.0102639	0.422985	0.885915	0.123228	0.87789	0.685066	0.292044	0.0261642	0.267679	0.539061	0.109947	0.0215088	0.297986	0.972227	0.740023	0.227868	0.0977874	0.486794	0.2299	0.219387	0.726909	0.0289978
ARS-BFGL-NGS-31659	0.172218	0.042928	0.0530224	0.106563	0.309943	0.462881	0.917239	0.766675	0.0171281	0.567164	0.0007169	0.726758	0.0951509	0.334525	0.181013	0.00626281	0.328571	0.565309	0.614224	0.317555	0.214701	0.73152	0.396829
Hapmap43790-BTA-121886	0.507738	0.940432	0.0391257	0.107914	0.284525	0.192151	0.912732	0.545578	0.0269897	0.697204	0.308943	0.98055	0.00788346	0.316977	0.264335	0.133886	0.13733	0.535847	0.830083	0.527994	0.603865	0.732078	0.948279
ARS-BFGL-NGS-65067	0.106147	0.414361	0.714718	0.14283	0.615213	0.971251	0.356405	0.65974	0.0164395	0.124349	0.31638	0.514176	0.41512	0.915862	0.943244	0.783183	0.870398	0.0311249	0.387166	0.0430722	0.584336	0.732491	0.373766
BTA-34956-no-rs	0.0130686	0.561351	0.0015509	0.236172	0.0174524	0.364998	0.737603	0.274799	0.689112	0.726314	0.000852664	0.976854	0.587291	0.0116036	0.702657	0.582726	0.0154956	0.455842	0.813047	0.334523	0.399509	0.733926	0.220727
ARS-BFGL-NGS-89703	0.976437	0.285647	0.228475	0.200648	0.235892	0.10118	0.56427	0.92222	0.00985496	0.485842	0.27005	0.264543	0.00285748	0.92749	0.014202	0.687366	0.614421	0.00916968	0.818156	0.498478	0.126703	0.734388	0.653238
BTB-01679746	0.223492	0.215496	0.263794	0.183408	0.113812	0.692821	0.0112049	0.739711	0.240082	0.238883	0.0173321	0.449478	0.120189	0.000783916	0.27195	0.0136717	0.0239296	0.506241	0.791853	0.380504	0.550589	0.739745	0.000248689
ARS-BFGL-NGS-91535	0.124285	0.108233	0.787629	0.737904	0.140214	0.127711	0.018543	0.450948	0.296676	0.911589	0.00213994	0.967053	0.0137177	0.0271898	0.407429	0.0312021	0.084801	0.537509	0.310335	0.135249	0.984575	0.74063	0.0365307
BTA-113250-no-rs	0.471505	0.725103	0.384836	0.109677	0.452495	0.35252	0.549701	0.683772	0.0243239	0.408392	0.616455	0.853927	0.0148308	0.0737999	0.455411	0.272866	0.256521	0.0420238	0.997772	0.440734	0.881893	0.741814	0.871844
ARS-BFGL-NGS-64841	0.576317	0.596673	0.22322	0.455096	0.849866	0.901805	0.170214	0.519593	0.0415013	0.0201137	0.481104	0.98857	0.0215697	0.238	0.143086	0.270785	0.271217	0.187152	0.250179	0.549009	0.0597842	0.742297	0.0275843
Hapmap32193-BTC-021933	0.907487	0.000431758	0.4197	0.627661	0.320499	0.163479	0.00128951	0.410196	0.204625	0.134203	0.0449623	0.202375	0.240607	0.00352341	0.165712	0.0167711	0.0175887	0.771651	0.939273	0.104829	0.550792	0.743097	0.297097
ARS-BFGL-NGS-108484	0.750511	0.0285834	0.729222	0.152298	0.263347	0.559411	0.230347	0.711659	0.0944779	0.528276	0.70063	0.0139509	0.415853	0.0198096	0.124862	0.211048	0.192101	0.0310016	0.13657	0.93053	0.88992	0.745209	0.158589
ARS-BFGL-NGS-34349	0.295005	0.888061	0.532591	0.715991	0.682234	0.204886	0.606734	0.675184	0.0182918	0.862498	0.101228	0.446245	0.0287005	0.121754	0.400644	0.233515	0.18242	0.721661	0.254301	0.478242	0.0650059	0.746385	0.00108335
ARS-BFGL-NGS-110498	0.252841	0.0668672	0.826614	0.872221	0.128319	0.817461	0.0287089	0.658873	0.552273	0.356458	0.00191106	0.033607	0.741884	0.0239993	0.709166	0.0233493	0.0899549	0.799583	0.643547	0.423634	0.705823	0.748227	0.0035319
ARS-BFGL-NGS-111546	0.632241	0.402086	0.816201	0.400559	0.615399	0.200139	0.445851	0.753801	0.0255037	0.0289832	0.220085	0.422595	0.0174416	0.596456	0.293063	0.152982	0.900664	0.346021	0.291824	0.569503	0.929322	0.750061	0.885419
ARS-BFGL-NGS-43341	0.0476029	0.771745	0.603682	0.875953	0.660958	0.340647	0.021457	0.316693	0.943528	0.682437	0.0278457	0.201039	0.291452	0.280327	0.200317	0.0181229	0.348386	0.99974	0.783983	0.134376	0.00709868	0.750313	0.641225
BTA-50190-no-rs	0.188273	0.288232	0.0207344	0.233572	0.0446771	0.596904	0.812627	0.660427	0.735242	0.0387275	0.0459843	0.632883	0.076712	0.60023	0.721971	0.0382161	0.327796	0.665807	0.230882	0.241476	0.593614	0.752612	0.692635
ARS-BFGL-NGS-106540	0.137244	0.91403	0.832022	0.380396	0.127631	0.313854	0.351624	0.841658	0.0153412	0.364433	0.729717	0.0469502	0.138817	0.665097	0.446427	0.475831	0.32051	0.2554	0.424394	0.864311	0.00726319	0.753637	0.157545
BTA-119859-no-rs	0.0445017	0.173322	0.93617	0.821998	0.67807	0.859099	0.234388	0.546368	0.155893	0.0328621	0.776186	0.958233	0.041887	0.98545	0.928499	0.909752	0.93053	0.132372	0.352121	0.240095	0.784713	0.755207	0.771358
BTB-01116848	0.908673	0.252554	0.85661	0.022197	0.574376	0.502853	0.46812	0.64387	0.00649182	0.565073	0.347271	0.0660401	0.0220412	0.360702	0.828393	0.699722	0.946319	0.635373	0.914143	0.34876	0.671881	0.75548	0.069864
Hapmap43264-BTA-41979	0.138858	0.205383	0.00795692	0.0260426	0.576379	0.0126349	0.937909	0.665204	0.0117644	0.488494	0.21627	0.520513	0.13599	0.449754	0.133704	0.328134	0.639766	0.174269	0.0971598	0.682034	0.97345	0.755627	0.968775
ARS-BFGL-NGS-67591	0.0187289	0.356663	0.0189738	0.547777	0.85174	0.867481	0.236333	0.869808	0.674973	0.165606	0.0353404	0.84557	0.559962	0.00333498	0.24401	0.10303	0.0069692	0.47026	0.777274	0.0266217	0.855606	0.75726	0.173194
BTB-00098296	0.0325909	0.206632	0.270372	0.285291	0.159373	0.0397228	0.50288	0.47854	0.0107741	0.335616	0.613263	0.0179459	0.0591049	0.131526	0.430388	0.184519	0.375644	0.090905	0.75031	0.693501	0.314267	0.757348	0.0863031
Hapmap50902-BTA-16342	0.555565	0.283884	0.887921	0.571135	0.122071	0.243853	0.0445068	0.504561	0.0463252	0.326192	0.501306	0.466182	0.13523	0.0208912	0.780779	0.472014	0.0113267	0.270199	0.871783	0.400604	0.341743	0.760012	0.866251
UA-IFASA-5150	0.785237	0.947227	0.431759	0.000952857	0.134791	0.0431436	0.283049	0.178661	0.000585177	0.907707	0.171516	0.487762	0.0537855	0.542361	0.307049	0.285054	0.829247	0.875568	0.93566	0.259296	0.168354	0.764673	0.40301
Hapmap58183-rs29021995	0.705035	0.937803	0.0791336	0.924774	0.443834	0.218835	0.116456	0.337033	0.0120769	0.00431546	0.833787	0.227888	0.0595948	0.788008	0.630892	0.1576	0.779684	0.375528	0.294748	0.19771	0.107687	0.769619	0.593797
BTB-01828494	0.000100298	0.588236	0.0500821	0.124634	0.444999	0.871759	0.247133	0.606767	0.0555246	0.00389869	0.649198	0.842296	0.660424	0.157	0.612128	0.392839	0.113394	0.896552	0.115715	0.807529	0.284918	0.772582	0.918089
Hapmap34621-BES11_Contig394_768	0.736907	0.546905	0.0215704	0.589587	0.222836	0.987511	0.846642	0.161755	0.0347646	0.221578	0.356662	0.107285	0.0358607	0.415552	0.914019	0.61574	0.329929	0.271443	0.431249	0.6318	0.860089	0.783433	0.351705
ARS-USMARC-540	0.00132151	0.0508898	0.97561	0.0487295	0.581933	0.675997	0.861383	0.0531168	0.0406199	0.0114556	0.169883	0.336505	0.622678	0.668303	0.0870311	0.549165	0.858681	0.157284	0.0408855	0.249586	0.465169	0.784104	0.610719
BTA-11044-rs29016809	0.34207	0.366279	0.658013	0.0254053	0.0284333	0.776536	0.930386	0.180726	0.00602985	0.168238	0.9088	0.754758	0.111749	0.911704	0.567051	0.784631	0.862332	0.433885	0.813776	0.932841	0.662016	0.790599	0.189107
UA-IFASA-8860	0.00404828	0.236633	0.0167653	0.564769	0.329174	0.0286737	0.0920472	0.954928	0.11561	0.471414	0.551136	0.0542611	0.0430295	0.125801	0.365948	0.388717	0.0522235	0.116778	0.0889534	0.0218171	0.827052	0.792393	0.107679
BTB-00553442	0.647259	5.59533e-05	0.765632	0.0625072	0.0215542	0.220651	0.783076	0.858038	0.00614192	0.789257	0.856484	0.119684	0.00249105	0.629267	0.20436	0.329211	0.871546	0.237671	0.284789	0.530041	0.321267	0.793411	0.340163
ARS-BFGL-NGS-15303	0.550168	0.625729	0.795425	0.440662	0.952335	0.0322073	0.952648	0.0510281	0.689215	0.821154	0.450236	0.385231	0.512909	0.494791	0.366782	0.0446415	0.955316	0.0224017	0.140716	0.398202	0.0375555	0.796714	0.704548
BTA-96881-no-rs	0.326254	0.716451	0.941216	0.40039	0.734566	0.662816	0.245255	0.45609	0.234551	0.0130889	0.0608754	0.938045	0.095122	0.0352683	0.489941	0.0042436	0.0211537	0.371937	0.667386	0.881239	0.031453	0.799985	0.63857
ARS-USMARC-Parent-EF026087-rs29011643	0.941481	0.852324	0.500474	0.00206496	0.190623	0.0259938	0.440304	0.164401	0.000995345	0.816618	0.144017	0.416706	0.0527299	0.585018	0.245872	0.316382	0.833037	0.791552	0.696072	0.225577	0.213636	0.805998	0.381052
BTB-00054069	0.499088	0.820158	0.225801	0.0119374	0.864984	0.0437887	0.749317	0.230439	0.00515255	0.413379	0.653179	0.233934	0.0123671	0.51507	0.249143	0.765572	0.99806	0.541337	0.808983	0.553348	0.883553	0.807141	0.225176
ARS-BFGL-NGS-108340	0.666579	0.122399	0.591367	0.000748969	0.0332931	0.568011	0.179638	0.484312	0.00709379	0.949525	0.694438	0.704845	0.106368	0.0766541	0.19991	0.101468	0.0767782	0.0392077	0.799325	0.970055	0.82596	0.814065	0.930665
Hapmap35192-BES9_Contig552_1143	0.000189589	0.874259	0.655607	0.65055	0.306503	0.846522	0.0715759	0.0345289	0.826769	0.331373	0.0341485	0.18904	0.905477	0.0023609	0.799815	0.0183762	0.0154723	0.116479	0.749424	0.370627	0.735078	0.814688	0.919015
ARS-BFGL-NGS-82390	0.701944	0.752728	0.23843	0.656226	0.815708	0.38175	0.115171	0.671584	0.0405572	0.0503103	0.153339	0.800642	0.0363462	0.994882	0.647726	0.456627	0.967834	0.289059	0.278653	0.808848	0.0160194	0.817732	0.340926
ARS-BFGL-NGS-34924	0.989482	0.932467	0.0474175	0.330165	0.942055	0.367935	0.0184397	0.668856	0.114655	0.0214699	0.788964	0.612414	0.367802	0.232119	0.0666982	0.275536	0.419774	0.0472193	0.858015	0.40229	0.545532	0.820253	0.984618
BTA-32603-no-rs	0.335803	0.645831	0.539403	0.14233	0.180642	0.0430294	0.537639	0.257545	0.148068	0.134969	0.145179	0.0411649	0.685549	0.0110584	0.906051	0.111907	0.00740015	0.304755	0.68308	0.577115	0.953125	0.821501	0.831966
Hapmap55628-rs29011426	0.0928308	0.459478	0.959284	0.498027	0.13193	0.280001	0.281788	0.607959	0.0571226	0.0579909	0.0101916	0.00343034	0.444532	0.0748159	0.897524	0.257068	0.106394	0.767148	0.00200193	0.984512	0.125619	0.825349	0.936335
ARS-BFGL-NGS-63474	0.0648544	0.822454	0.669202	0.385818	0.283531	0.915842	0.206286	0.280706	0.233875	0.72074	0.117986	0.842653	0.05909	0.688555	0.648324	0.230822	0.0323387	0.00611962	0.863699	0.0410088	0.00154473	0.835535	0.943199
ARS-BFGL-NGS-103911	0.612845	0.74961	0.437654	0.895038	0.169941	0.233422	0.592715	0.597804	0.00312183	0.00934064	0.770813	0.0851046	0.0149749	0.670296	0.317968	0.92491	0.316656	0.689717	0.191006	0.137508	0.501146	0.836005	0.434659
ARS-BFGL-NGS-119701	0.718986	0.329727	0.205746	0.934654	0.292157	0.0508886	0.525048	0.626562	0.00781856	0.00417248	0.813262	0.797188	0.0174155	0.444266	0.0768498	0.961888	0.869373	0.210398	0.124348	0.485437	0.0786765	0.837873	0.660325
ARS-BFGL-NGS-38851	0.812689	0.579614	0.00241096	0.266621	0.209652	0.073916	0.0902899	0.897611	0.126301	0.283304	0.00904635	0.813905	0.0557654	0.066717	0.399382	0.010275	0.0149876	0.328525	0.637302	0.995401	0.462621	0.839169	0.00273378
BTA-78680-no-rs	0.711921	0.216007	0.853995	0.892949	0.144854	0.270077	0.659836	0.863742	0.0158824	0.43628	0.704617	0.854457	0.00530873	0.972902	0.00206398	0.57396	0.969194	0.135487	0.33399	0.0110723	0.965831	0.839286	0.098984
Hapmap39921-BTA-44918	0.504793	0.0407401	0.472992	0.77648	0.151592	0.871387	0.0224838	0.304755	0.690033	0.225686	2.60381e-05	0.589578	0.464214	0.000133795	0.702502	0.00366938	0.000236551	0.430155	0.9394	0.847228	0.51444	0.839315	0.107464
BTB-01693800	0.612919	0.0550756	0.144387	0.00824737	0.400978	3.7665e-05	0.340526	0.706534	0.0345296	0.288565	0.591915	0.953704	0.0421626	0.941113	0.828492	0.924744	0.883184	0.169839	0.695046	0.271071	0.0387042	0.839625	0.961084
ARS-BFGL-NGS-31650	0.290685	0.628647	0.412804	0.882216	0.77098	0.116015	0.0342913	0.503607	0.319578	0.192567	0.250055	0.586354	0.959248	0.0354521	0.0387042	0.0789984	0.0382051	0.769773	0.586664	0.0345582	0.679316	0.841201	0.01385
ARS-BFGL-NGS-41041	0.848279	0.988333	0.296907	0.344276	0.542773	0.652854	0.153875	0.261616	0.475204	0.020541	0.02808	0.885107	0.725071	0.00291573	0.733245	0.00304153	0.0147076	0.67676	0.266393	0.340324	0.32827	0.841318	0.111924
Hapmap27207-BTA-157233	0.63823	0.428624	0.107687	0.00401436	0.282	0.0168605	0.151613	0.0573748	0.141591	0.799629	0.599714	0.219211	0.435803	0.518719	0.666038	0.509032	0.896685	0.647104	0.314483	0.949522	0.0483914	0.848587	0.822123
Hapmap49881-BTA-120681	0.224843	0.131192	0.129525	0.431715	0.689568	0.051808	0.472997	0.116256	0.0138538	0.00682862	0.467958	0.327412	0.307342	0.806142	0.365817	0.495121	0.778356	0.177498	0.00370165	0.984938	0.22715	0.851334	0.523762
UA-IFASA-4976	0.733429	0.372544	0.352947	0.025766	0.598495	0.0439579	0.887377	0.258234	0.00614967	0.997067	0.787947	0.486537	0.000802	0.464736	0.0599298	0.971153	0.619871	0.130899	0.535726	0.474827	0.753296	0.85321	0.0982342
BTB-00053634	0.891717	0.0335881	0.295644	0.936325	0.766854	0.441071	0.512483	0.822311	0.214581	0.432787	0.111016	0.0363262	0.0642565	0.0305388	0.10324	0.0216434	0.0228529	0.603264	0.993673	0.0392291	0.309753	0.860387	0.420616
UA-IFASA-4145	0.0125414	0.996981	0.308721	0.824204	0.38348	0.18855	0.295314	0.682928	0.0248977	0.302149	0.0972193	0.0148275	0.00828679	0.494979	0.179903	0.547215	0.243512	0.0463687	0.74971	0.91889	0.324697	0.86068	0.163751
ARS-BFGL-NGS-43373	0.713206	0.901891	0.202183	0.676909	0.414282	0.661718	0.173323	0.749723	0.043229	0.151629	0.759515	0.794311	0.00403312	0.954247	0.000243575	0.570049	0.950057	0.0178909	0.680555	0.0189971	0.522183	0.864138	0.609848
ARS-BFGL-NGS-28762	0.940999	0.924245	0.020101	0.332333	0.216269	0.279438	0.094666	0.279356	0.0167941	0.150162	0.80262	0.265414	0.11132	0.634176	0.0154282	0.784673	0.625084	0.0483602	0.767814	0.323505	0.290834	0.864449	0.346012
BTB-00491934	0.424126	0.635505	0.408421	0.354566	0.015838	0.00035269	0.318798	0.602962	0.0232334	0.205425	0.614675	0.680558	0.200369	0.186975	0.0505869	0.399767	0.585789	0.120907	0.349599	0.402344	0.358651	0.866071	0.0397672
ARS-BFGL-NGS-39056	0.602668	0.807142	0.00651737	0.953528	0.8692	0.759156	0.800009	0.0970294	0.0160604	0.142272	0.299246	0.59816	0.428283	0.221388	0.689839	0.746718	0.204232	0.876629	0.366611	0.746751	0.581932	0.866517	0.468266
ARS-BFGL-NGS-32742	0.810943	0.0324165	0.0776281	0.242813	0.321754	0.0216674	0.0035387	0.181826	0.991982	0.52703	0.188478	0.556097	0.254191	0.00305001	0.197707	0.0314357	0.030695	0.209052	0.990272	0.624509	0.261572	0.867005	0.525333
UA-IFASA-9039	0.897866	0.634763	0.26828	0.14513	0.00313026	0.197264	0.297621	0.0102503	0.153667	0.788201	0.0231861	0.0213009	0.314922	0.868006	0.255464	0.0862974	0.485356	0.119034	0.0854751	0.908958	0.877188	0.869746	0.142832
ARS-BFGL-NGS-71120	0.305322	0.655548	0.0438684	0.0183378	0.190314	0.930199	0.563116	0.833496	0.561268	0.659375	0.608681	0.711943	0.120867	0.0363537	0.956413	0.297725	0.217795	0.245968	0.85916	0.283443	0.0256618	0.872628	0.0191547
BTA-23587-no-rs	0.85997	0.637794	0.459601	0.364355	0.0153096	0.696297	0.0392337	0.00758313	0.800449	0.0912979	0.0251277	0.386924	0.672528	0.0127111	0.320857	0.0611607	0.0235934	0.379053	0.605882	0.531669	0.865604	0.876061	0.219343
Hapmap42075-BTA-114094	0.990792	0.423577	0.549404	0.838641	0.451258	0.309619	0.267066	0.107238	0.0282099	0.014764	0.631173	0.97699	0.233463	0.929912	0.704916	0.29639	0.83626	0.164263	0.0178018	0.351885	0.27525	0.876139	0.379472
BTB-01326697	0.150536	0.0719887	0.211309	0.200518	0.044859	0.0308666	0.557561	0.4326	0.357864	0.620363	1.56177e-05	0.149596	0.637172	2.38111e-05	0.648003	1.78682e-05	0.000911027	0.0785229	0.405162	0.51157	0.207627	0.881725	0.0994894
BTB-00051001	0.17017	0.543409	0.0371475	0.0449214	0.297166	0.201843	0.728219	0.794164	0.0275476	0.878709	0.0987315	0.754024	0.273946	0.462101	0.49738	0.352852	0.41804	0.8118	0.969379	0.586777	0.655575	0.882202	0.199204
ARS-BFGL-NGS-30433	0.745268	0.018646	0.279895	0.247457	0.876215	0.84873	0.598412	0.215134	0.0182464	0.688125	0.670414	0.998734	0.31074	0.42681	0.2757	0.621106	0.189208	0.397854	0.94309	0.390077	0.0229365	0.888353	0.132996
BTB-01817768	0.916407	0.146985	0.598416	0.64742	0.95436	0.345106	0.935992	0.363367	0.0498483	0.374529	0.461726	0.879744	0.0161375	0.175599	0.650348	0.375755	0.688683	0.662546	0.0793047	0.756265	0.0593161	0.889113	0.00244198
BTA-101072-no-rs	0.469761	0.0118262	0.316517	0.560602	0.025371	0.480635	0.367028	0.072855	0.743149	0.778314	0.00409752	0.773644	0.370254	0.00781574	0.344447	0.00168906	0.0185254	0.167162	0.174535	0.779309	0.87133	0.89312	0.0851633
UA-IFASA-9557	0.356657	0.134673	0.0264208	0.546583	0.509099	0.142642	0.594887	0.772495	0.000347099	0.406327	0.840552	0.9859	0.000149988	0.9	0.309828	0.247127	0.886474	0.0012627	0.328943	0.16668	0.665562	0.894492	0.052535
BTB-00495782	0.897407	0.194748	0.435069	0.110862	0.465208	0.435355	0.416165	0.00768373	0.0167322	0.176538	0.215496	0.562992	0.0326036	0.762959	0.967346	0.020115	0.767775	0.0203611	0.0907225	0.0930068	0.862809	0.897844	0.239659
ARS-BFGL-NGS-113213	0.871962	0.112825	0.61266	0.0275131	0.991443	0.0336092	0.0662741	0.65854	0.00399029	0.443882	0.770247	0.984322	0.0256117	0.760725	0.313604	0.521789	0.868577	0.122276	0.422021	0.84185	0.43915	0.898247	0.54781
BTB-00046704	0.342952	0.335453	0.0656348	0.575664	0.460849	0.190468	0.173288	0.662527	0.401151	0.682644	0.0137383	0.729801	0.134509	0.0208971	0.0151996	0.00110865	0.0322298	0.0486418	0.606133	0.169924	0.752092	0.903758	0.641904
ARS-BFGL-NGS-81937	0.926481	0.608739	0.939119	0.766539	0.493879	0.734335	0.0367715	0.211048	0.859123	0.64996	0.00522034	0.556679	0.562025	0.000339856	0.501788	0.0314607	0.01012	0.0485173	0.520242	0.360181	0.182136	0.906804	0.481707
BTA-110282-no-rs	0.335907	0.0168775	0.915625	0.277809	0.966134	0.00817938	0.074835	0.753817	0.0368079	0.188484	0.420326	0.109514	0.841597	0.98204	0.306439	0.381208	0.783314	0.0494836	0.0965156	0.75105	0.850398	0.910949	0.0760984
ARS-BFGL-NGS-101700	0.131858	0.0116633	0.149785	0.686595	0.00924626	0.536281	0.414237	0.652447	0.322229	0.173961	0.015367	0.653886	0.371088	0.0014337	0.61223	0.041185	0.0080957	0.587415	0.718365	0.441574	0.493158	0.91469	0.294555
Hapmap41046-BTA-64696	0.791659	0.771384	0.897452	0.0895015	0.557751	0.10736	0.266562	0.0250967	0.00328129	0.0271267	0.894356	0.69782	0.126656	0.627552	0.340288	0.63466	0.829739	0.175811	0.707973	0.99407	0.810353	0.916391	0.0597118
BTB-01303185	0.985876	0.0352994	0.40039	0.39267	0.184704	0.0377358	0.186643	0.515163	0.0949937	0.497167	0.679077	0.0220244	0.385547	0.504071	0.318514	0.968064	0.483979	0.823834	0.345232	0.103142	0.697412	0.916992	0.301575
Hapmap52801-ss46526219	0.843526	0.43437	0.627222	0.00622688	0.779204	0.203334	0.903616	0.393702	0.0112962	0.707167	0.485193	0.138191	0.0119078	0.328872	0.124196	0.542073	0.468161	0.403398	0.722565	0.309692	0.968315	0.925709	0.93139
ARS-BFGL-NGS-102662	0.982234	0.483106	0.841023	0.0724434	0.716115	0.00836299	0.718187	0.414605	0.010238	0.199098	0.926493	0.813453	0.0164324	0.328384	0.0365701	0.428077	0.280047	0.0589353	0.162093	0.192946	0.0920924	0.928567	0.651121
ARS-BFGL-NGS-34264	0.613612	0.736347	0.160249	0.907427	0.387528	0.205342	0.0515233	0.0834337	0.203315	0.00540126	0.14757	0.900087	0.961471	0.0055264	0.396688	0.172767	0.0393117	0.062517	0.0092204	0.00862208	0.130468	0.933727	0.989745
BTB-00397151	0.0388722	0.841601	0.882269	0.522149	0.960398	0.697945	0.136274	0.705985	0.017577	0.486118	0.187074	0.605644	0.0179376	0.122205	0.978917	0.585293	0.0233021	0.125899	0.131428	0.200459	0.84517	0.938922	0.566554
ARS-BFGL-NGS-17698	0.258502	0.197538	0.37505	0.12905	0.281369	0.366392	0.254355	0.567173	0.0181012	0.151387	0.70106	0.955979	0.0428046	0.0520743	0.000879911	0.176327	0.43861	0.00202427	0.0318595	0.214731	0.92947	0.939786	0.780074
ARS-BFGL-NGS-41119	0.85941	0.892529	0.342996	0.825097	0.179976	0.725634	0.398524	0.248622	0.173675	0.560994	0.0293546	0.0495795	0.252885	0.455688	7.63317e-05	0.0996587	0.484694	0.0123693	0.651994	0.00756194	0.576102	0.943322	0.0417358
ARS-BFGL-NGS-4753	0.196303	0.190875	0.640715	0.589743	0.169911	0.152081	0.595687	0.496933	0.0475245	0.45785	0.0407737	0.515064	0.12544	0.239958	0.927397	0.0846121	0.0351639	0.821258	0.306795	0.6857	0.81383	0.943834	0.192057
Hapmap57636-rs29027540	0.896949	0.805668	0.713883	0.770996	0.00962908	0.0998204	0.659031	0.0693451	0.0631758	0.528433	0.00418292	0.0877718	0.205581	0.0765869	0.0041171	0.0190777	0.0874345	0.0248024	0.817894	0.189579	0.966863	0.945099	0.131528
ARS-BFGL-NGS-68142	0.925645	0.450974	0.908894	0.807758	0.910007	0.0448852	0.389353	0.873029	0.0264092	0.0885503	0.691207	0.37724	0.00481216	0.804397	0.204305	0.230458	0.082736	0.172626	0.0775327	0.688837	0.837949	0.945387	0.356201
Hapmap48237-BTA-18161	0.478759	0.487991	0.25036	0.178615	0.903066	0.154429	0.832621	0.996032	0.034649	0.988236	0.00313651	0.124308	0.0913604	0.0235058	0.0726193	0.200088	0.00218943	0.0154189	0.262509	0.833621	0.925862	0.951609	0.735163
ARS-BFGL-NGS-119030	0.0250833	0.0474533	0.848995	0.368629	0.0356533	0.960357	0.610674	0.929409	0.869768	0.229593	0.0448248	0.101784	0.958983	0.022475	0.541346	0.093145	0.00576848	0.779387	0.99175	0.318591	0.129557	0.956289	0.822676
BTA-21660-no-rs	0.558734	0.683601	0.255134	0.0263088	0.654914	0.180958	0.766679	0.382696	0.0260813	0.346112	0.916676	0.90137	0.0277604	0.743325	0.880961	0.841797	0.759942	0.971781	0.84408	0.943956	0.850359	0.95664	0.0830394
Hapmap40042-BTA-111230	0.0392665	0.623706	0.954896	0.167028	0.387736	0.631529	0.590659	0.225821	0.58734	0.021773	0.738339	0.238548	0.613656	0.557618	0.124685	0.77939	0.842223	0.161225	0.835477	0.0039136	0.135792	0.95814	0.0067486
ARS-BFGL-NGS-111848	0.0463114	0.953626	0.638218	0.070181	0.398242	0.598473	0.479761	0.208582	0.0395714	0.0357937	0.345644	0.939453	0.0299641	0.206281	0.058176	0.641073	0.311678	0.00715868	0.892632	0.956214	0.363087	0.960087	0.152481
ARS-BFGL-NGS-108816	0.325189	0.447734	0.151777	0.263028	0.00367806	0.270843	0.0609374	0.0588712	0.527375	0.892873	0.0333509	0.219443	0.852928	0.00416885	0.133423	0.025274	0.0109262	0.288455	0.336418	0.353892	0.778428	0.975051	0.0499464
BTB-00658877	0.526506	0.0150383	0.540892	0.223209	0.144263	0.0941961	0.338086	0.465053	0.0127563	0.436792	0.138327	0.0946316	0.00596886	0.0628504	0.037512	0.170629	0.106554	0.0547864	0.476167	0.243615	0.818384	0.976985	0.24171
Hapmap47411-BTA-78553	0.447601	0.399305	0.749485	0.0846693	0.0208589	0.389045	0.0711233	0.942178	0.00678675	0.133435	0.4937	0.695399	0.00532663	0.669281	0.599736	0.367429	0.821979	0.855111	0.811161	0.598251	0.141811	0.977785	0.386141
ARS-BFGL-NGS-72328	0.234906	0.316689	0.0749263	0.355363	0.612593	0.761218	0.872386	0.173769	0.0879691	0.956953	0.364709	0.391094	0.0302839	0.512298	0.35117	0.372083	0.540269	0.0317306	0.0536263	0.542296	0.0158512	0.977853	0.93028
ARS-BFGL-NGS-19275	0.0419899	0.0744886	0.389673	0.0765479	0.481455	0.167628	0.580694	0.244823	0.0502853	0.911184	0.914594	0.89013	0.553274	0.0755354	0.826195	0.895525	0.0673526	0.258114	0.888698	0.653177	0.0230545	0.980942	0.341679
ARS-BFGL-NGS-110916	0.708123	0.874811	0.287989	0.0460913	0.388055	0.126336	0.596853	0.606023	0.0147734	0.138876	0.342346	0.438676	0.0731703	0.86028	0.482424	0.00280719	0.786817	0.00648468	0.300241	0.169222	0.0733822	0.983345	0.16264
ARS-BFGL-NGS-80747	0.821855	0.735828	0.406781	0.972576	0.589019	0.294071	0.150235	0.135352	0.0495083	0.887479	0.0203815	0.443147	0.259974	0.0206879	0.0976816	0.0209332	0.00626867	0.0284746	0.287014	0.781018	0.266085	0.988476	0.470219
ARS-BFGL-NGS-25338	0.59145	0.401378	0.326608	0.965492	0.422873	0.0410108	0.00884411	0.617765	0.970348	0.89319	0.0166638	0.395354	0.98444	0.0223935	0.0473761	0.019053	0.133704	0.260852	0.0724275	0.148299	0.0948856	0.996922	0.481709
BTA-68578-no-rs	0.0908497	0.463225	0.361568	0.691673	0.860418	0.469591	0.0283404	0.0999409	0.0234412	0.412367	0.278494	0.662439	0.0316729	0.0390581	0.328344	0.178996	0.203592	0.103888	0.850713	0.891328	0.709918	0.99767	0.0592158
BTB-00484017	0.784578	0.282934	0.0382435	0.728442	0.0593484	0.216561	0.0162036	0.301332	0.634472	0.441292	0.0161498	0.282996	0.919962	0.0434212	0.567244	0.0259226	0.0214859	0.361303	0.760959	0.865632	0.611871	0.998536	0.144896
Hapmap34560-BES11_Contig371_409	0.00385513	0.299434	0.514251	0.562296	0.910599	0.0180889	0.292206	0.841714	0.0302553	0.0871322	0.0915433	0.374731	0.0840445	0.491615	0.303533	0.544672	0.128378	0.911358	0.0276473	0.257524	0.229722	0.999615	0.993472
ARS-BFGL-NGS-118748	0.902822	0.831242	0.938621	0.276519	0.127459	0.634493	0.0487113	0.816775	0.717906	0.392298	0.839817	0.104722	0.432998	0.232406	0.258359	0.632091	0.231914	0.0474107	0.842063	0.862093	0.0183077	9.99886e-05	0.171168
ARS-BFGL-NGS-104213	0.432962	0.218194	0.944441	0.733966	0.00701493	0.358686	0.469652	0.496772	0.365106	0.990143	0.621988	0.871627	0.770814	0.577752	0.793232	0.89686	0.855846	0.751241	0.118891	0.759205	0.00228457	0.000266706	0.0119603
ARS-BFGL-NGS-103429	0.664351	0.784908	0.016765	0.136344	0.944779	0.804377	0.13505	0.267586	0.760557	0.247856	0.39439	0.736967	0.84303	0.687033	0.499434	0.774903	0.131818	0.351722	0.0407569	0.89279	2.84256e-05	0.000547143	0.262939
ARS-BFGL-NGS-37441	0.145845	0.503642	0.160403	0.933465	0.0249419	0.174682	0.4261	0.869237	0.189856	0.330526	0.547549	0.364354	0.156515	0.176618	0.144088	0.310507	0.37241	0.785575	0.865373	0.0493288	0.0124865	0.000747831	0.0521888
ARS-BFGL-NGS-1798	0.00034876	0.110227	0.13614	0.104513	0.0889987	0.409451	0.85865	0.501861	0.842509	0.272387	0.0259969	0.0366221	0.300479	0.205225	0.630717	0.125836	0.390129	0.124361	0.588209	0.56099	0.495562	0.000851219	0.525912
BTA-69212-no-rs	0.845136	0.5236	0.74448	0.244798	0.934142	0.386508	0.383004	0.132605	0.197238	0.879065	0.483333	0.346744	0.224568	0.759927	0.464017	0.909013	0.460644	0.0494063	0.57839	0.489299	0.0238773	0.00135933	0.0223417
BTB-00753528	0.875063	0.120764	0.969099	0.083582	0.664532	0.513873	0.850399	0.180989	0.0639773	0.763763	0.643367	0.129654	0.12829	0.759213	0.772433	0.876719	0.941376	0.994225	0.00924401	0.769447	0.0492426	0.00152211	0.548517
ARS-BFGL-NGS-5662	0.978965	0.190619	0.736619	0.820443	0.379132	0.592504	0.47841	0.714443	0.636014	0.399326	0.807002	0.237923	0.721613	0.754073	0.884266	0.0768518	0.995152	0.0407787	0.463848	0.289734	0.00205029	0.00171279	0.0346423
ARS-BFGL-NGS-17032	0.10643	0.18145	0.399486	0.448351	0.0312279	0.433347	0.0998983	0.876837	0.303621	0.724306	0.0113898	0.627782	0.485581	0.0592312	0.0847615	0.0105842	0.719291	0.22726	0.944425	0.345602	0.397633	0.00179725	0.00130675
ARS-BFGL-NGS-19413	0.0242342	0.157212	0.270385	0.239571	0.567728	0.533227	0.0821459	0.430727	0.0479588	0.740651	0.711093	0.187594	0.0266517	0.900325	0.137471	0.876322	0.958166	0.068242	0.871099	0.843517	0.421517	0.0018467	0.0184176
ARS-BFGL-NGS-62204	0.413347	0.247222	0.522891	0.863048	0.0411365	0.213577	0.895974	0.0304971	0.818071	0.804028	0.0244746	0.0211398	0.291253	0.304564	0.854213	0.190911	0.308972	0.248376	0.215939	0.612437	0.935341	0.00207874	0.0568887
ARS-BFGL-NGS-74803	0.725126	0.219137	0.942182	0.194301	0.0423641	0.952315	0.809021	0.822356	0.996999	0.0713561	0.704772	0.0397777	0.593833	0.153368	0.651677	0.142417	0.151974	0.266078	0.587647	0.70049	0.73249	0.00219333	0.00426765
BTB-00108859	0.725083	0.941622	0.0520643	0.030091	0.703249	0.245062	0.413597	0.0208076	0.203296	0.373449	0.250338	0.516099	0.142669	0.184115	0.670593	0.791669	0.337279	0.277723	0.134397	0.619392	0.00495818	0.00293055	0.511948
Hapmap36131-SCAFFOLD280927_4409	0.0524763	0.0799384	0.664978	0.0485234	0.0827441	0.165426	0.475736	0.371143	0.430496	0.633162	0.11973	0.89581	0.0195207	0.180271	0.201356	0.296846	0.0690426	0.436998	0.779298	0.258468	0.0168473	0.00349982	0.230183
ARS-BFGL-NGS-7772	0.159628	0.173898	0.0396367	0.262842	0.264017	0.350403	0.270485	0.0661476	0.131645	0.591427	0.670895	0.45814	0.0250422	0.161498	0.894276	0.887439	0.285563	0.927568	0.206788	0.959557	0.0362662	0.0036751	0.941983
ARS-BFGL-NGS-29703	0.317512	0.181083	0.34353	0.0592903	0.284741	0.586475	0.254838	0.344043	0.684185	0.206667	0.00135127	0.318981	0.41015	0.0201447	0.909739	0.00958279	0.0232855	0.827431	0.684151	0.981286	0.779884	0.00376759	0.684168
Hapmap48053-BTA-69359	0.764816	0.968131	0.977523	0.0520427	0.896033	0.539373	0.0809311	0.384629	0.00351419	0.221757	0.488337	0.502541	0.00428987	0.480758	0.389183	0.265589	0.683559	0.350747	0.60758	0.119851	0.0936691	0.00384395	0.764951
ARS-BFGL-NGS-98531	0.59156	0.180881	0.202165	0.127548	0.530529	0.493798	0.59086	0.881565	0.101765	0.807875	0.907032	0.774662	0.0126954	0.262934	0.240321	0.646973	0.948974	0.0470353	0.859649	0.996816	0.0102695	0.00396185	0.688719
BTA-42870-no-rs	0.946041	0.0459993	0.0910858	0.440651	0.765986	0.173099	0.609274	0.0181517	0.818952	0.956379	0.0304129	0.833721	0.98696	0.996137	0.474427	0.108507	0.942233	0.83186	0.228126	0.20963	0.0398024	0.00411303	0.569958
ARS-BFGL-NGS-5155	0.133564	0.261005	0.915188	0.177088	0.306388	0.336686	0.257574	0.396246	0.132458	0.557911	0.97165	0.770204	0.0195528	0.806919	0.716816	0.835371	0.818435	0.333946	0.264471	0.194421	0.0084891	0.00448416	0.360142
Hapmap39004-BTA-111126	2.77315e-06	0.33502	0.126036	0.857156	0.811002	0.903728	0.511077	0.802453	0.454663	0.0155	0.740431	0.567675	0.32668	0.522759	0.853086	0.558831	0.419104	0.173051	0.722224	0.425619	0.0305493	0.00475951	0.912451
Hapmap41531-BTA-40863	0.634038	0.151249	0.490024	0.714204	0.769251	0.97477	0.0170463	0.65775	0.813944	0.641848	0.963853	0.198184	0.83958	0.683616	0.242085	0.90421	0.834553	0.0058143	0.571402	0.419148	0.217292	0.00486889	0.0475808
Hapmap44540-BTA-37562	0.538998	0.219044	0.990176	0.730774	0.785413	0.840876	0.0428489	0.428102	0.893101	0.903318	0.953362	0.183378	0.768787	0.195825	0.493985	0.693799	0.481265	0.0900603	0.677728	0.0672409	0.000794561	0.00507195	0.0378236
ARS-BFGL-NGS-83726	0.551213	0.844434	0.279798	0.192137	0.600839	0.662041	0.756648	0.426704	0.0211685	0.156716	0.683498	0.232363	0.290238	0.534369	0.992159	0.426105	0.756294	0.275054	0.221719	0.623194	0.17685	0.00510082	0.957949
ARS-BFGL-NGS-19845	0.106347	0.0357768	0.616604	0.583372	0.01522	0.110191	0.187188	0.771024	0.830577	0.190237	0.0374287	0.452162	0.607149	0.0919411	0.855424	0.011746	0.0945357	0.995055	0.830196	0.654809	0.442351	0.00514703	0.447604
ARS-BFGL-NGS-11306	0.824038	0.0340917	0.885885	0.193121	0.0104638	0.0491367	0.0772207	0.890068	0.568997	0.926685	0.665956	0.363587	0.934536	0.316085	0.140937	0.153134	0.242064	0.0389292	0.257073	0.867679	0.520711	0.00551911	0.470625
ARS-BFGL-NGS-35234	0.518038	0.276616	0.209524	0.23299	0.117037	0.0781126	0.854125	0.145727	0.0307965	0.060945	0.425979	0.41429	0.0111636	0.844079	0.0727919	0.58133	0.917976	0.295076	0.491908	0.12714	0.142736	0.00557973	0.282045
ARS-BFGL-NGS-82048	0.772728	0.552013	0.815125	0.0526732	0.823767	0.354598	0.0124478	0.131677	0.195997	0.312221	0.566485	0.973834	0.568037	0.826143	0.779196	0.169918	0.312763	0.216801	0.144176	0.484903	0.022897	0.00573013	0.0971316
ARS-BFGL-NGS-61408	0.762345	0.191206	0.616652	0.567518	0.82739	0.280323	0.0463722	0.534024	0.142563	0.126482	0.202827	0.803232	0.393128	0.0234854	0.600287	0.0340586	0.0356864	0.41405	0.332878	0.141515	0.698392	0.00605612	0.887695
ARS-BFGL-NGS-81858	0.0321015	0.906347	0.923465	0.897896	0.879536	0.041699	0.384453	0.138014	0.678505	0.205945	0.848606	0.206594	0.671883	0.216554	0.393507	0.848381	0.149363	0.765	0.513311	0.482992	0.0306065	0.00725366	0.191059
ARS-BFGL-NGS-43737	0.450358	0.0820626	0.679396	0.0828679	0.342506	0.23301	0.890116	0.854008	0.128276	0.198911	0.889433	0.603359	0.186824	0.997781	0.885436	0.644282	0.925176	0.000328283	0.987603	0.00321699	0.0787869	0.0075093	0.366226
Hapmap42737-BTA-94970	0.789303	0.913909	0.568719	0.557114	0.455596	0.594602	0.916637	0.0351614	0.459644	0.023093	0.293118	0.0287665	0.603219	0.120578	0.2163	0.220368	0.108963	0.00258879	0.377097	0.435569	0.162913	0.00787024	0.46843
Hapmap47182-BTA-112888	0.507832	0.337905	0.262587	0.603747	0.01403	0.0155011	0.459287	0.884953	0.139582	0.996809	0.331194	0.0661674	0.15925	0.085392	0.992297	0.468779	0.393569	0.282885	0.0347627	0.554911	0.578839	0.00817932	0.506109
BTB-01067364	0.299605	0.678979	0.322178	0.919345	0.834752	0.83362	0.810858	0.705815	0.362903	0.562792	0.719136	0.0542806	0.101048	0.878414	0.0149489	0.923696	0.939819	0.286631	0.438333	0.0440116	0.00714841	0.00906999	0.965893
ARS-BFGL-NGS-96349	0.954657	0.503643	0.31867	0.214959	0.494796	0.25745	0.0136499	0.996263	0.581351	0.901894	0.109914	0.585523	0.99656	0.0459083	0.804004	0.0606888	0.000444874	0.239723	0.881349	0.566676	0.0813992	0.0101019	0.839047
Hapmap41821-BTA-30203	0.142802	0.0693673	0.0257558	0.305762	0.546655	0.00594482	0.694319	0.200339	0.965919	0.810727	0.690491	0.48979	0.38669	0.795462	0.000441567	0.723679	0.399929	0.442188	0.526793	0.00092584	0.180325	0.0104864	0.840896
ARS-BFGL-NGS-108986	0.368555	0.772936	0.604211	0.0626359	0.3958	0.0404365	0.966619	0.021698	0.657635	0.278154	0.0354483	0.569024	0.399393	0.642378	0.495571	0.464434	0.0614606	0.622435	0.0644938	0.663117	0.0589782	0.0107321	0.484381
ARS-BFGL-NGS-101135	0.98374	0.605714	0.633309	0.264107	0.112323	0.365138	0.0500664	0.0694789	0.519263	0.452531	0.353158	0.525626	0.534877	0.851686	0.730876	0.455249	0.81264	0.690585	0.0451848	0.926328	0.00779952	0.0117346	0.0104153
Hapmap51451-BTA-44812	0.167359	0.00641311	0.74983	0.811796	0.312394	0.214086	0.572786	0.354195	0.435081	0.0416223	0.29292	0.851033	0.14068	0.98729	0.848084	0.557281	0.693915	0.804822	0.16548	0.785876	0.0138751	0.0123121	0.956529
ARS-BFGL-NGS-19219	0.0442637	0.0970932	0.503888	0.233789	0.931736	0.958576	0.614881	0.00369688	0.233792	0.705587	0.957658	0.749634	0.116061	0.13644	0.957206	0.884835	0.0242137	0.839669	0.0544769	0.992845	0.0606389	0.0125357	0.470938
BTB-01865608	0.156229	0.00440391	0.478898	0.431278	0.351248	0.591963	0.999953	0.39108	0.428448	0.0467195	0.843101	0.00360176	0.271091	0.681637	0.829908	0.586545	0.475752	0.611951	0.214004	0.748732	0.482993	0.0125573	0.621463
ARS-BFGL-NGS-69840	0.0332584	0.447493	0.00594498	0.79004	0.818747	0.194705	0.369643	0.0196301	0.168769	0.192685	0.795266	0.781201	0.136195	0.822052	0.0206276	0.818471	0.451244	0.2412	0.0626223	0.0627948	0.210084	0.012736	0.640011
ARS-BFGL-NGS-117663	0.0615885	0.849766	0.329978	0.324867	0.138873	0.635616	0.974297	0.250699	0.00946424	0.466656	0.198116	0.723746	0.19895	0.109546	0.081579	0.810617	0.929172	0.00165245	0.262676	0.784714	0.00558707	0.0136212	0.671093
Hapmap47895-BTA-24456	0.908219	0.620517	0.863459	0.615948	0.847915	0.146463	0.409445	0.82993	0.312856	0.00613276	0.874237	0.202956	0.329723	0.494038	0.703902	0.938434	0.531884	0.547894	0.391319	0.441482	0.00237941	0.0140574	0.947796
BTA-36320-no-rs	0.128303	0.0701434	0.676793	0.796035	0.00601104	0.0129006	0.149209	0.788152	0.77881	0.147705	0.0327211	0.283686	0.871767	0.0597888	0.592484	0.00367908	0.0741648	0.711624	0.506569	0.976583	0.577958	0.014325	0.259827
BTB-00604291	0.469816	0.367182	0.066363	0.887016	0.292207	0.880167	0.267052	0.552548	0.171026	0.771471	0.0329747	0.187391	0.351089	0.0194281	0.669264	0.0257497	0.0139291	0.61394	0.530684	0.327074	0.177641	0.0143658	0.246369
Hapmap54020-rs29023153	0.207111	0.0274081	0.845879	0.142637	0.924564	0.82922	0.739502	0.75002	0.164988	0.411368	0.659161	0.161023	0.00163864	0.391179	0.141574	0.847798	0.84153	0.0547808	0.0963301	0.862915	0.0365661	0.0147942	0.999911
ARS-BFGL-NGS-83068	0.293675	0.800004	0.426231	0.49715	0.66029	0.199094	0.0323436	0.538648	0.363004	0.232857	0.594408	0.0195868	0.637979	0.276746	0.25458	0.102567	0.342659	0.943007	0.993276	0.35558	0.00799556	0.0148769	0.465565
ARS-BFGL-NGS-23576	0.00314345	0.859041	0.116238	0.723802	0.838105	0.682403	0.82307	0.14508	0.18957	0.817711	0.550947	0.797476	0.561414	0.0601875	0.312447	0.364136	0.393329	0.0444249	0.400705	0.857856	0.0308273	0.0153954	0.421622
Hapmap49704-BTA-67707	0.99447	0.00333599	0.43757	0.782091	0.240115	0.00637732	0.581483	0.272758	0.548105	0.210691	0.126365	0.607965	0.909346	0.0373096	0.0960884	0.00856372	0.233846	0.981952	0.621228	0.0552821	0.663145	0.0156385	0.155733
Hapmap48398-BTA-58707	0.978427	0.124482	0.00965351	0.431239	0.174572	0.678817	0.233189	0.909196	0.365788	0.848085	0.0309207	0.362499	0.450631	0.0437005	0.608462	0.0265677	0.0515909	0.72907	0.810391	0.793081	0.905107	0.0157165	0.704918
ARS-BFGL-NGS-72308	0.871111	0.380263	0.308659	0.122651	0.130929	0.83271	0.344982	0.117549	0.267686	0.437763	0.0249786	0.806787	0.384928	0.0105941	0.761333	0.00278538	0.00745693	0.601774	0.399808	0.896198	0.118179	0.0160599	0.372515
ARS-BFGL-NGS-110657	0.806232	0.666724	0.992092	0.686756	0.552312	0.829152	0.549273	0.0978835	0.263548	0.0950361	0.56458	0.381075	0.447524	0.992215	0.0191798	0.665742	0.576873	0.405006	0.65247	0.0419581	0.0295139	0.0163077	0.641136
ARS-BFGL-NGS-79631	0.378699	0.0844995	0.105594	0.9517	0.303207	0.834682	0.0501304	0.540628	0.732617	0.591963	0.395969	0.872448	0.965293	0.121397	0.26048	0.362066	0.0199022	0.862767	0.0277182	0.184299	0.048882	0.0165111	0.419736
ARS-BFGL-NGS-114256	0.532144	0.540497	0.505606	0.897802	0.00167953	0.742981	0.185628	0.4194	0.308591	0.675537	0.00170447	0.329543	0.783578	0.0107732	0.262054	0.00135819	0.0873676	0.194575	0.75301	0.776797	0.14155	0.0169103	0.0658001
ARS-BFGL-NGS-15510	0.889845	0.216299	0.0579567	0.0783295	0.029512	0.71396	0.165963	0.240333	0.636614	0.313795	0.845347	0.627451	0.69874	0.651784	0.194389	0.974553	0.153962	0.64963	0.822405	0.0337867	0.0517699	0.0178439	0.0454928
ARS-BFGL-NGS-15554	0.963864	0.0812767	0.493395	0.70598	0.348024	0.609227	0.394082	0.346057	0.646236	0.178431	0.520553	0.509003	0.0800919	0.109424	0.298033	0.280046	0.0495103	0.188688	0.584971	0.0176847	0.0121331	0.0181052	0.199433
Hapmap26749-BTA-157746	0.688899	0.249119	0.541281	0.906496	0.00214131	0.84968	0.127099	0.718645	0.982208	0.889748	0.105669	0.472858	0.163731	0.434758	0.0225682	0.423156	0.135515	0.191914	0.0536044	0.0554343	0.0110721	0.0182402	0.585494
Hapmap41860-BTA-39932	0.348169	0.701539	0.0484366	0.465582	0.290273	0.911735	0.944033	0.622332	0.725239	0.247944	0.0053885	0.00030038	0.91589	0.972361	0.339946	0.154206	0.954573	0.292578	0.737807	0.0709964	0.2104	0.0183626	0.0354084
ARS-BFGL-NGS-26054	0.776924	0.798374	0.79066	0.873027	0.888861	0.635576	0.308186	0.230832	0.401043	0.888018	0.53181	0.627763	0.729746	0.365594	0.0803821	0.0146542	0.512569	0.889057	0.0768288	0.0264006	0.0127967	0.0184137	0.819773
ARS-BFGL-NGS-3730	0.58522	0.419959	0.503661	0.0371012	0.966075	0.855507	0.351583	0.0436397	0.231739	0.356638	0.306703	0.18621	0.299563	0.996757	0.201528	0.64059	0.979212	0.000778557	0.439506	0.291178	0.577115	0.0184467	0.585075
ARS-BFGL-NGS-32386	0.0169998	0.203166	0.558434	0.0314976	0.266384	0.694107	0.202097	0.286225	0.2719	0.996571	0.0259024	0.0932316	0.00809093	0.626371	0.194028	0.187951	0.350599	0.0890607	0.451607	0.869858	0.301642	0.0192287	0.990119
ARS-BFGL-NGS-30299	0.331249	0.379412	0.229434	0.587174	0.535593	0.319002	0.665984	0.622342	0.04672	0.31178	0.859971	0.274513	0.0751327	0.434735	0.518802	0.752804	0.821839	0.0386107	0.53683	0.421625	0.0615912	0.0197349	0.539594
ARS-BFGL-NGS-76827	0.0563317	0.899681	0.158742	0.901104	0.588619	0.283072	0.0234387	0.0455088	0.1988	0.84994	0.762526	0.755706	0.0484215	0.206354	0.640785	0.343569	0.0634488	0.218373	0.0368221	0.826511	0.388957	0.0200263	0.706895
BTB-00005259	0.986253	0.314149	0.379679	0.922292	0.591544	0.252588	0.0215464	0.99162	0.560237	0.0303272	0.989472	0.757296	0.85781	0.983826	0.410486	0.947793	0.877952	0.849703	0.61464	0.171774	0.0153457	0.0215844	0.636307
ARS-BFGL-NGS-99338	0.27234	0.285475	0.464991	0.297539	0.830008	0.550452	0.904094	0.127359	0.846103	0.256479	0.351733	0.726926	0.0737101	0.947781	0.844531	0.535701	0.732334	0.793551	0.00419013	0.954589	0.0241749	0.021783	0.0264072
ARS-BFGL-NGS-24921	0.166089	0.816093	0.40761	0.361923	0.802142	0.474361	0.916309	0.976206	0.0117626	0.0852775	0.242968	0.611671	0.103477	0.928769	0.447894	0.467394	0.511978	0.185621	0.354445	0.980628	0.0244583	0.0222009	0.54997
ARS-BFGL-NGS-15552	0.071794	0.0341438	0.210909	0.624857	0.634937	0.648967	0.980034	0.0597852	0.0676317	0.756106	0.423592	0.221734	0.176371	0.981671	0.402229	0.37939	0.632004	0.0653123	0.389963	0.665518	0.0593304	0.0223784	0.708168
BTB-00061242	0.34652	0.427472	0.421631	0.115797	0.119606	0.676487	0.00147195	0.753657	0.448009	0.349884	0.0137019	0.360552	0.807416	0.00373318	0.317595	0.0636285	0.00411833	0.345844	0.641397	0.828351	0.0994568	0.0227607	0.452028
ARS-BFGL-NGS-15767	0.679588	0.0280672	0.812925	0.0564117	0.0162842	0.557588	0.61517	0.803866	0.590505	0.735048	0.104252	0.964892	0.961845	0.205172	0.586283	0.105552	0.146458	0.548723	0.223726	0.901079	0.0243409	0.0231527	0.902995
ARS-BFGL-NGS-36670	0.937776	0.38173	0.846177	0.00359893	0.62507	0.889513	0.669712	0.287668	0.219653	0.231304	0.34981	0.530953	0.00162417	0.0125553	0.807599	0.44665	0.00690641	0.310045	0.444644	0.241988	0.160243	0.0241349	0.19208
BTB-01823731	0.530362	0.664148	0.616969	0.981065	0.97971	0.566086	0.948553	0.287269	0.0234112	0.341915	0.916098	0.117283	0.00775659	0.568464	0.247795	0.576169	0.576525	0.175236	0.123843	0.917485	0.364388	0.0252912	0.119332
ARS-BFGL-NGS-115024	0.477289	0.98686	0.492173	0.522423	0.730099	0.401556	0.0748388	0.0613754	0.690256	0.0197412	0.205274	0.549156	0.685011	0.410616	0.217121	0.335144	0.217937	0.15042	0.664503	0.696231	0.0339834	0.0255194	0.286858
ARS-BFGL-NGS-118491	0.135296	0.846576	0.842687	0.815158	0.203546	0.810141	0.843989	0.942353	0.245565	0.629262	0.81071	0.716191	0.240716	0.810965	0.524555	0.781072	0.608976	0.0489802	0.882645	0.477762	0.029152	0.0265234	0.759255
BTB-00491839	0.640613	0.0807266	0.409089	0.592285	0.175348	0.0242498	0.439963	0.574742	0.0501033	0.520566	0.898324	0.817344	0.213215	0.899274	0.686313	0.311563	0.414073	0.416941	0.210464	0.428712	0.309049	0.0268243	0.792874
BTB-01590114	0.251892	0.394167	0.853737	0.910763	0.165961	0.720755	0.911839	0.0263325	0.220028	0.838877	0.00110286	0.29335	0.581841	0.300107	0.0159072	0.00606362	0.286499	0.352744	0.318023	0.0733119	0.726928	0.027343	0.980031
ARS-BFGL-NGS-30708	0.398802	0.41318	0.0963884	0.541172	0.49482	0.716233	0.0732423	0.802706	0.00318548	0.960904	0.738133	0.503844	0.039123	0.957667	0.577326	0.643948	0.423999	0.449694	0.324624	0.735657	0.766184	0.0274423	0.517448
BTA-89148-no-rs	0.330861	0.0215816	0.590219	0.623062	0.910746	0.0462381	0.00903907	0.446314	0.505487	0.605702	0.716124	0.0574834	0.215091	0.255947	0.377257	0.277738	0.442517	0.139585	0.492451	0.0171266	0.309607	0.0276925	0.70203
ARS-BFGL-NGS-998	0.0457721	0.631762	0.13965	0.987122	0.954155	0.386843	0.90232	0.581461	0.846173	0.816253	0.902825	0.806802	0.446718	0.779858	0.578978	0.793105	0.959428	0.570881	0.00724991	0.164556	0.00737149	0.0277636	0.112608
Hapmap27418-BTA-147969	0.39453	0.516241	0.368256	0.410998	0.866916	0.558521	0.504219	0.0397737	0.320253	0.0983492	0.463848	0.717892	0.300318	0.278085	0.0964241	0.318831	0.576219	0.0481783	0.801424	0.771876	0.0326553	0.0281738	0.498441
ARS-BFGL-NGS-13351	0.0456435	0.379472	0.806016	0.0819846	0.399968	0.244303	0.0733136	0.119427	0.236347	0.207978	0.105778	0.468889	0.019498	0.236102	0.0361675	0.0650415	0.35745	0.262719	0.719322	0.13631	0.55057	0.0285432	0.585772
ARS-BFGL-NGS-15705	0.910823	0.12724	0.928819	0.185848	0.87063	0.103995	0.164355	0.448395	0.978808	0.932268	0.182358	0.934346	0.862786	0.026565	0.687325	0.026878	0.0362994	0.0957547	0.98991	0.369894	0.663681	0.0287096	0.581167
Hapmap47058-BTA-59697	0.658231	0.799928	0.267749	0.22922	0.492464	0.799525	0.252096	0.0599917	0.16968	0.112762	0.350377	0.127392	0.2593	0.160599	0.0109757	0.769037	0.101709	0.307689	0.674919	0.0245297	0.00366081	0.0293169	0.466799
ARS-BFGL-NGS-103815	0.229931	0.105697	0.943278	0.838181	0.433492	0.800018	0.79946	0.505092	0.027623	0.771284	0.555292	0.967875	0.150751	0.188739	0.172089	0.385229	0.484075	0.0030892	0.659727	0.309462	0.205013	0.0301185	0.579092
UA-IFASA-4895	0.296304	0.142997	0.0234153	0.403442	0.578122	0.204089	0.259748	0.396687	0.105499	0.201908	0.278689	0.0368605	0.202965	0.5653	0.648027	0.587323	0.51885	0.275919	0.162877	0.754793	0.00805727	0.0305226	0.836064
ARS-BFGL-BAC-27247	0.799282	0.903947	0.88782	0.0141713	0.585076	0.747022	0.0858831	0.128082	0.27432	0.250948	0.166003	0.0135256	0.368375	0.0376501	0.672792	0.649592	0.00826588	0.327135	0.352596	0.765071	0.0756737	0.03122	0.064087
ARS-BFGL-NGS-12793	0.921019	0.468645	0.189618	0.392689	0.832843	0.00490197	0.385532	0.231938	0.579477	0.155762	0.0484416	0.0553893	0.0123329	0.0958106	0.798912	0.0803433	0.00215566	0.651044	0.248039	0.437914	0.224053	0.0321129	0.709868
BTB-00156248	0.061183	0.281836	0.6628	0.39488	0.218657	0.799065	0.606034	0.00357454	0.0436504	0.681046	0.668948	0.756978	0.0654782	0.429558	0.813602	0.315369	0.440725	0.941303	0.300254	0.818571	0.0897554	0.0322869	0.617963
ARS-BFGL-NGS-24588	0.214111	0.9892	0.750438	0.371737	0.535416	0.238838	0.217243	0.403167	0.0442234	0.00616227	0.990367	0.778583	0.112499	0.106774	0.0840152	0.416324	0.233571	0.025718	0.286542	0.658051	0.98817	0.0325487	0.278397
BTA-105747-no-rs	0.302773	0.394026	0.95303	0.128985	0.3963	0.143954	0.0495491	0.526791	0.0462158	0.0353253	0.343097	0.433451	0.0190656	0.231302	0.563154	0.0884412	0.215591	0.189259	0.768709	0.680385	0.447045	0.0335037	0.947745
ARS-BFGL-NGS-113339	0.28897	0.733623	0.126885	0.341256	0.771779	0.0289962	0.819473	0.00824582	0.118499	0.940591	0.553898	0.593163	0.664125	0.176616	0.378539	0.159673	0.0200218	0.234894	0.350038	0.971088	0.03343	0.0344032	0.583465
BTA-30598-no-rs	0.82007	0.780459	0.890111	0.115909	0.363348	0.964592	0.201891	0.944693	0.372947	0.0304704	0.12173	0.995158	0.998352	0.567235	0.0258762	0.825737	0.723957	0.321289	0.973225	0.0567966	0.00568554	0.0348951	0.815019
ARS-BFGL-NGS-59463	0.543375	0.455218	0.0471779	0.811058	0.269882	0.848454	0.343407	0.489605	0.191531	0.669916	0.0688124	0.160809	0.471684	0.0224194	0.647097	0.0323858	0.0195985	0.67134	0.615334	0.357205	0.169915	0.0357416	0.281708
ARS-BFGL-NGS-56171	0.245489	0.537905	0.249143	0.362799	0.317242	0.682529	0.198815	0.707996	0.0533211	0.452154	0.127911	0.519489	0.411316	0.116607	0.584409	0.15812	0.0751939	0.789835	0.856532	0.453219	0.0369818	0.0364218	0.573546
BTB-02022229	0.0371006	0.942475	0.751314	0.00836126	0.144275	0.258913	0.527594	0.209949	0.0552109	0.647512	0.65053	0.95159	0.0119568	0.416272	0.0813824	0.715461	0.334552	0.0598937	0.015029	0.605345	0.0580768	0.0368385	0.339032
Hapmap23591-BTA-142567	0.370875	0.101534	0.499833	0.653894	0.0415209	0.0662438	0.0745708	0.188947	0.628607	0.706723	0.0135634	0.284492	0.00695662	0.408084	0.882869	0.165643	0.0434914	0.600302	0.713876	0.832831	0.987329	0.0383263	0.783644
BTB-01370421	0.0107474	0.824671	0.809443	0.991828	0.670883	0.990042	0.969767	0.159985	0.729524	0.854917	0.0213817	0.852754	0.301075	0.026165	0.219993	0.0387653	0.0535422	0.451882	0.214712	0.375043	0.868225	0.0384797	0.461262
ARS-BFGL-NGS-60986	0.746747	0.899114	0.594027	0.187087	0.233015	0.342116	0.151232	0.015853	0.223318	0.0620372	0.504874	0.723361	0.266019	0.0676208	0.420567	0.764283	0.0403738	0.137496	0.0363764	0.0607966	0.969716	0.0390826	0.857403
BTB-00075380	0.620312	0.86152	0.91557	0.674039	0.560562	0.743205	0.29758	0.186464	0.952189	0.0187454	0.830478	0.0218128	0.961573	0.621151	0.974538	0.301404	0.674072	0.710097	0.12942	0.641928	0.0341114	0.0391114	0.872802
ARS-BFGL-NGS-3488	0.30163	0.759597	0.613729	0.0159969	0.872703	0.757422	0.0376128	0.200172	0.154541	0.16742	0.381213	0.282915	0.526753	0.349591	0.635891	0.384234	0.0204283	0.362437	0.65228	0.963941	0.169457	0.0392083	0.666894
ARS-BFGL-NGS-97475	0.235929	0.855688	0.601582	0.894474	0.592147	0.150857	0.00816511	0.970071	0.55461	0.925945	0.561361	0.216668	0.316686	0.598283	0.382287	0.0324062	0.287017	0.0524805	0.70815	0.649263	0.00287776	0.039947	0.19504
BTB-01086885	0.963697	0.639147	0.392777	0.503302	0.0168387	0.977791	0.205598	0.528185	0.032153	0.206764	0.297067	0.98799	0.317833	0.938366	0.00523178	0.735579	0.983395	0.274044	0.325326	0.0169658	0.0578203	0.0402623	0.804615
ARS-BFGL-NGS-114296	0.640964	0.560289	0.615822	0.0956185	0.902657	0.131314	0.74009	0.369233	0.0306342	0.166161	0.780147	0.797945	0.0470181	0.592826	0.19996	0.0436431	0.92464	0.646884	0.379667	0.274111	0.347653	0.0406271	0.32183
Hapmap49839-BTA-105037	0.734784	0.00131974	0.259785	0.106385	0.244907	0.884401	0.982009	0.0109055	0.437393	0.222096	0.104635	0.909724	0.290169	0.0251889	0.491859	0.0593944	0.0397036	0.266146	0.31936	0.838077	0.0960652	0.040998	0.861739
ARS-BFGL-NGS-81508	0.038064	0.509535	0.369722	0.686795	0.879135	0.112458	0.259885	0.424017	0.148433	0.984846	0.988871	0.00944867	0.101955	0.403047	0.0383185	0.835088	0.484718	0.459782	0.150534	0.0514929	0.081419	0.0417805	0.85564
Hapmap42724-BTA-91683	0.465448	0.576839	0.824723	0.495451	0.381473	0.10553	0.502115	0.760882	0.234596	0.0110156	0.0395383	0.687029	0.641441	0.258582	0.369426	0.0308566	0.394526	0.472219	0.900669	0.65757	0.106487	0.0424914	0.102113
ARS-BFGL-NGS-33774	0.51195	0.169267	0.744526	0.841799	0.0329833	0.423801	0.348311	0.143714	0.890474	0.193985	0.267945	0.249946	0.997852	0.0372071	0.116953	0.212946	0.0700734	0.0399591	0.649828	0.739509	0.362264	0.0425055	0.571136
ARS-BFGL-NGS-85768	0.657582	0.00242351	0.985224	0.188481	0.94908	0.596372	0.468013	0.275469	0.987262	0.904339	0.466642	0.912095	0.182512	0.262392	0.532808	0.875932	0.101344	0.881654	0.0388927	0.603788	0.0480099	0.042579	0.470297
ARS-BFGL-NGS-104132	0.638671	0.061582	0.390239	0.0458276	0.706656	0.570808	0.0353204	0.724849	0.821764	0.821284	0.0726703	0.823845	0.634006	0.034353	0.338686	0.0329728	0.0687706	0.849146	0.463082	0.444672	0.0874222	0.0427279	0.658964
ARS-BFGL-NGS-29697	0.957007	0.528738	0.0633715	0.62606	0.710643	0.715738	0.0669204	0.963813	0.949053	0.300815	0.0163742	0.926106	0.514572	0.0165716	0.379101	0.00190836	0.0120973	0.625349	0.914165	0.107084	0.704679	0.0434139	0.316515
ARS-BFGL-NGS-116902	0.895905	0.417024	0.543309	0.724182	0.167935	0.428619	0.604312	0.731452	0.355835	0.782477	0.668584	0.747052	0.13148	0.41937	0.790894	0.0348738	0.430728	0.269455	0.0320812	0.565407	0.0153168	0.0438668	0.588268
BTB-00887747	0.721925	0.797143	0.205336	0.286277	0.780081	0.76577	0.73	0.476418	0.0124461	0.353932	0.749213	0.181841	0.0143733	0.748501	0.589714	0.403333	0.31644	0.295145	0.162289	0.713466	0.0890377	0.0441118	0.599955
BTB-00581487	0.369878	0.850636	0.118264	0.300361	0.0364779	0.388521	0.130325	0.410501	0.414082	0.0138598	0.880854	0.205535	0.17379	0.130533	0.514509	0.0901077	0.325971	0.384781	0.101242	0.152814	0.578032	0.0442369	0.402721
BTA-65626-no-rs	0.249493	0.712729	0.955902	0.2766	0.631539	0.993265	0.172068	0.984284	0.145584	0.865691	0.625853	0.374546	0.120861	0.260248	0.0407498	0.756178	0.627544	0.999272	0.123175	0.0295958	0.00195639	0.044329	0.288244
BTB-00198560	0.46874	0.941059	0.602159	0.252052	0.575567	0.483512	0.0867492	0.0434051	0.347726	0.97911	0.540446	0.923676	0.106462	0.891362	0.977458	0.809087	0.261895	0.874638	0.00435982	0.836905	0.00218693	0.0447374	0.675838
Hapmap41329-BTA-66828	0.0514491	0.609224	0.503266	0.465674	0.812033	0.016918	0.175712	0.0926384	0.0812893	0.41827	0.392	0.547917	0.0354481	0.0894174	0.118341	0.344594	0.0588569	0.391013	0.162718	0.0144695	0.89335	0.0456678	0.00982216
Hapmap53294-rs29016908	0.81543	0.752898	0.906958	0.651254	0.0817304	0.885027	0.253779	0.68868	0.633265	0.074929	0.00611693	0.371965	0.657012	0.00682632	0.727607	0.0209297	0.0168537	0.329487	0.400552	0.649795	0.53827	0.045846	0.659911
BTB-00335888	0.245187	0.0313328	0.520541	0.705213	0.761811	0.641796	0.855175	0.251064	0.187794	0.157422	0.527912	0.458065	0.612327	0.586547	0.228001	0.232235	0.444812	0.808991	0.25987	0.0924337	0.0440543	0.0459621	0.127798
Hapmap47414-BTA-79396	0.858064	0.517216	0.866905	0.943723	0.986582	0.214928	0.96586	0.806558	0.407171	0.199273	0.0298747	0.870869	0.89501	0.305022	0.454905	0.614023	0.022604	0.497949	0.709279	0.736492	0.00989055	0.0463926	0.809192
ARS-BFGL-NGS-94541	0.866972	0.00819464	0.0460008	0.857569	0.834512	0.00518008	0.10571	0.553732	0.178064	0.393512	0.572167	0.995797	0.514797	0.678759	0.512022	0.0407799	0.622963	0.0565163	0.0537996	0.425263	0.40862	0.0468101	0.585345
BTA-04076-no-rs	0.243037	0.0900075	0.100327	0.724185	0.421293	0.895907	0.182591	0.477508	0.715531	0.352694	0.00379465	0.142726	0.99169	0.0138357	0.329239	0.274053	0.0137325	0.672323	0.266035	0.338467	0.98247	0.0469927	0.0391581
ARS-BFGL-NGS-92633	0.881517	0.76929	0.324237	0.0421166	0.517954	0.766612	0.536433	0.00350912	0.113449	0.918692	0.668786	0.587823	0.0248668	0.731349	0.915534	0.735464	0.0939569	0.949104	0.758865	0.989973	0.0655141	0.0472346	0.63642
Hapmap43706-BTA-84489	0.6891	0.517322	0.404102	0.757311	0.608959	0.785952	0.790796	0.907611	0.0119416	0.102125	0.848807	0.867263	0.0281527	0.755327	0.954168	0.516751	0.764961	0.632971	0.962188	0.683141	0.493235	0.0479396	0.504964
Hapmap53111-rs29024461	0.982654	0.693509	0.0144859	0.258345	0.700492	0.999112	0.205409	0.294389	0.0824233	0.064529	0.343954	0.101536	0.217556	0.598448	0.0227485	0.279663	0.853903	0.0215906	0.67661	0.323963	0.152838	0.048222	0.872277
ARS-BFGL-NGS-260	0.167088	0.305529	0.772187	0.265421	0.508519	0.20579	0.268206	0.0369097	0.799818	0.386693	0.536771	0.935198	0.650355	0.0947618	0.897719	0.576196	0.192295	0.0752193	0.00333469	0.127954	0.0251857	0.0484112	0.593115
BTB-00752956	0.12457	0.196879	0.22973	0.853302	0.0732538	0.0305723	0.829959	0.694173	0.350696	0.953905	0.289683	0.326217	0.65842	0.325527	0.495627	0.697775	0.12727	0.768038	0.521514	0.275337	0.015061	0.0497032	0.472711
ARS-BFGL-NGS-93529	0.914049	0.673014	0.0969441	0.166344	0.951055	0.0991454	0.243809	0.809328	0.0197443	0.267507	0.909881	0.152741	0.081709	0.272716	0.641133	0.177143	0.635531	0.0533337	0.702904	0.227643	0.0354824	0.0511057	0.293059
BTB-00456788	0.787868	0.258855	0.78626	0.612262	0.828744	0.67389	0.755779	0.259489	0.0316548	0.605559	0.862547	0.642675	0.0289346	0.282872	0.0206938	0.567472	0.137501	0.366096	0.284581	0.0239331	0.983817	0.054271	0.729478
ARS-BFGL-NGS-3942	0.217251	0.827769	0.132004	0.625846	0.348243	0.0231732	0.0705904	0.714586	0.00101497	0.66697	0.765585	0.70983	0.0155949	0.374199	0.619569	0.692872	0.498924	0.0877866	0.24826	0.564379	0.318675	0.0545247	0.305928
BTB-00954894	0.542051	0.99026	0.485434	0.480324	0.735547	0.55228	0.0859326	0.0871712	0.205028	0.0813605	0.00838669	0.427102	0.682477	0.154773	0.0301508	0.0830678	0.0233686	0.0075422	0.535109	0.63348	0.737548	0.0558982	0.070009
ARS-BFGL-BAC-32921	0.994097	0.470379	0.047186	0.758139	0.404932	0.0895184	0.714178	0.276559	0.165563	0.863118	0.807572	0.0426834	0.845196	0.782191	0.598945	0.868862	0.65182	0.37969	0.153844	0.823292	0.091205	0.0563776	0.0471898
BTA-08354-no-rs	0.0386059	0.930296	0.229467	0.532528	0.115483	0.543683	0.85892	0.398568	0.499674	0.0842171	0.192793	0.392768	0.199284	0.488365	0.661839	0.0199417	0.377265	0.0518576	0.413817	0.0363056	0.00429933	0.0567252	0.238109
BTB-01580948	0.156929	0.0261814	0.770447	0.044668	0.894689	0.485701	0.365289	0.954818	0.568947	0.0153385	0.255668	0.717387	0.900352	0.964046	0.398427	0.631193	0.597546	0.265101	0.806083	0.121203	0.0611238	0.0587785	0.037779
BTB-00594449	0.0764934	0.523376	0.541915	0.699408	0.275364	0.0150349	0.746535	0.0222927	0.490491	0.129369	0.0398671	0.138719	0.458495	0.115154	0.551752	0.0465686	0.318597	0.0212262	0.128091	0.231303	0.532301	0.0597535	0.348692
Hapmap31183-BTA-159592	0.595521	0.397051	0.993241	0.028795	0.179358	0.33531	0.599973	0.909829	0.568334	0.964297	0.982972	0.0396574	0.0284296	0.201502	0.111579	0.825819	0.23914	0.0144863	0.48933	0.972225	0.10306	0.0620349	0.576524
ARS-BFGL-NGS-80227	0.436085	0.389598	0.0324904	0.737688	0.848567	0.807614	0.0479451	0.463156	0.269813	0.153106	0.77405	0.672021	0.0427088	0.607081	0.0486074	0.936128	0.211719	0.0148036	0.350207	0.665654	0.755485	0.0627009	0.101329
BTB-01673493	0.541344	0.760478	0.73397	0.338211	0.834949	0.86954	0.020197	0.00462145	0.295651	0.915733	0.993347	0.0594066	0.00537567	0.827819	0.91823	0.991155	0.709723	0.00413153	0.295518	0.0203528	0.443069	0.0640769	0.230623
ARS-BFGL-NGS-22536	0.626607	0.163021	0.867103	0.28273	0.10917	0.303176	0.291008	0.0144051	0.94181	0.0611356	0.0293579	0.565149	0.213479	0.00816864	0.224101	0.000240518	0.0274249	0.185602	0.288286	0.725708	0.0726384	0.0647448	0.714378
ARS-BFGL-NGS-21104	0.963185	0.96615	0.4967	0.841822	0.554354	0.783231	0.0180991	0.913241	0.0694873	0.573225	0.167904	0.645954	0.376441	0.0241458	0.0288765	0.0296679	0.100194	0.0643453	0.373607	0.310306	0.673438	0.0654338	0.326076
ARS-BFGL-NGS-14672	0.697893	0.797691	0.425127	0.548184	0.43127	0.158407	0.223851	0.728721	0.0116324	0.662127	0.868382	0.69865	0.00230237	0.951378	0.738089	0.947981	0.824365	0.101107	0.777288	0.315943	0.642671	0.0663656	0.0441143
ARS-BFGL-NGS-73741	0.298854	0.515853	0.723552	0.0108606	0.234977	0.264903	0.10491	0.337635	0.583199	0.327732	0.266202	0.735483	0.996172	0.871003	0.316806	0.0221986	0.972335	0.0415003	0.676317	0.656495	0.00736331	0.06788	0.367758
BTA-83267-no-rs	0.280153	0.157152	0.744319	0.607163	0.0277301	0.39852	0.957132	0.61322	0.0209361	0.970036	0.708751	0.61963	0.00128623	0.235719	0.189719	0.888601	0.67519	0.129118	0.972045	0.623396	0.531565	0.069047	0.162526
UA-IFASA-5415	0.0816354	0.784962	0.0916319	0.475218	0.475927	0.227919	0.423892	0.388185	0.0113618	0.132563	0.383783	0.330404	0.232029	0.614862	0.000531945	0.105065	0.775176	0.0270547	0.121118	0.0155852	0.302325	0.0700392	0.419662
Hapmap44336-BTA-108924	0.0162042	0.332108	0.738236	0.664322	0.862782	0.984549	0.864823	0.982198	0.664773	0.896823	0.0452487	0.0958143	0.241212	0.0224337	0.879401	0.276534	0.165238	0.345891	0.205578	0.278772	0.0236559	0.0700756	0.856876
Hapmap51300-BTA-73606	0.395355	0.756227	0.983182	0.0312702	0.0150955	0.035302	0.632417	0.766628	0.739216	0.0211553	0.524234	0.224191	0.842099	0.0519633	0.0747876	0.52057	0.164961	0.956317	0.227049	0.106248	0.950748	0.0703263	0.335755
Hapmap32996-BTA-131276	0.992433	0.57889	0.771421	0.728971	0.0901625	0.80996	0.0950893	0.0306743	0.514513	0.725317	0.0119036	0.552286	0.565239	0.0348178	0.536951	0.0193959	0.00930914	0.498572	0.252417	0.944505	0.562173	0.0728618	0.101878
ARS-BFGL-NGS-111605	0.819321	0.263638	0.735246	0.875243	0.880724	0.705804	0.14076	0.984086	0.0354565	0.191526	0.859741	0.481203	0.186831	0.963925	0.972844	0.902329	0.131346	0.0179951	0.526837	0.0887551	0.0289531	0.074019	0.094847
Hapmap26407-BTA-142865	0.545266	0.172973	0.67775	0.0935749	0.181078	0.933562	0.535113	0.9889	0.440493	0.0148357	0.400809	0.238186	0.0137263	0.408499	0.669625	0.348439	0.46408	0.0181108	0.595151	0.131224	0.15385	0.0744054	0.484949
Hapmap46913-BTA-104578	0.00520757	0.988396	0.0259732	0.957871	0.680049	0.605653	0.279544	0.990503	0.0354854	0.227542	0.154496	0.469985	0.0679419	0.358575	0.288607	0.471215	0.0604286	0.556287	0.22521	0.369737	0.102065	0.0744141	0.13409
ARS-BFGL-NGS-40251	0.852738	0.0444645	0.442274	0.899617	0.0296001	0.0334257	0.693048	0.918728	0.0385486	0.970123	0.319196	0.56491	0.441712	0.0908754	0.0937727	0.0152909	0.14604	0.952288	0.435974	0.0631348	0.380865	0.0746887	0.894996
Hapmap59336-rs29016911	0.248735	0.943812	0.953408	0.763928	0.557337	0.0372902	0.0127018	0.315769	0.373945	0.95549	0.909271	0.765303	0.5233	0.264306	0.362753	0.258355	0.876699	0.90482	0.111122	0.303436	0.0335752	0.075114	0.047072
ARS-BFGL-NGS-26422	0.237941	0.322324	0.718597	0.134925	0.021056	0.19757	0.31293	0.344979	0.0421497	0.692045	0.97051	0.132608	0.446815	0.289072	0.213471	0.545432	0.145932	0.0247989	0.190393	0.000967483	0.0736686	0.0783445	0.18163
Hapmap33230-BTA-152909	0.397535	0.841205	0.461045	0.0244432	0.671784	0.895881	0.0209509	0.223551	0.306869	0.935719	0.657467	0.488323	0.357272	0.353546	0.0398785	0.89262	0.686265	0.52997	0.270788	0.121335	0.000707011	0.0798856	0.459338
ARS-BFGL-NGS-117851	0.755479	0.697338	0.913259	0.916691	0.238935	0.815787	0.38336	0.0183801	0.659644	0.331156	0.121325	0.198109	0.609964	0.687771	0.35044	0.0209118	0.744741	0.0979012	0.0143424	0.906564	0.0688573	0.0804628	0.0428628
Hapmap36058-SCAFFOLD313402_3070	0.532777	0.541964	0.329468	0.0088746	0.541434	0.446823	0.460947	0.048929	0.0786834	0.452414	0.96356	0.434792	0.46421	0.610245	0.0427554	0.533252	0.471137	0.292867	0.918975	0.0739077	0.0247865	0.0805443	0.433176
ARS-BFGL-NGS-18331	0.21276	0.593362	0.0335158	0.848017	0.0213482	0.339193	0.126493	0.144365	0.0498949	0.047511	0.734778	0.0746791	0.551506	0.947779	0.691859	0.290363	0.795572	0.399506	0.183766	0.659805	0.238423	0.0815688	0.143859
Hapmap53250-rs29027200	0.719102	0.980788	0.714689	0.956854	0.731335	0.0874807	0.601153	0.204142	0.110799	0.429729	0.165073	0.756824	0.632356	0.300543	0.00148135	0.933313	0.354697	0.00120305	0.022585	0.207423	0.00778877	0.0818854	0.167495
BTA-101305-no-rs	0.391251	0.192801	0.945944	0.705781	0.0197383	0.749974	0.438834	0.129151	0.535332	0.169747	0.0081384	0.135371	0.0944202	0.0401162	0.749794	0.00817199	0.0622902	0.290377	0.0442256	0.692514	0.739512	0.0824929	0.492367
Hapmap43825-BTA-28068	0.0654657	0.514408	0.916833	0.559154	0.966945	0.0366032	0.169618	0.441996	0.0351844	0.267153	0.655898	0.00842497	0.167588	0.618162	0.104625	0.542186	0.515838	0.202	0.374179	0.419721	0.403198	0.0826524	0.527548
ARS-BFGL-NGS-101882	0.59111	0.606599	0.599224	0.461473	0.308984	0.7615	0.0314974	0.359795	0.361154	0.855685	0.0830216	0.878501	0.160546	0.0451889	0.0176029	0.671728	0.0104975	0.653605	0.0809352	0.018303	0.320931	0.0847124	0.324612
ARS-BFGL-NGS-89740	0.299786	0.823247	0.644051	0.730861	0.523315	0.852904	0.191115	0.0202692	0.789007	0.135397	0.0392671	0.829526	0.62464	0.152855	0.0252854	0.0273744	0.338981	0.57057	0.743378	0.0455831	0.318105	0.0851553	0.745116
ARS-BFGL-NGS-87462	0.292006	0.563956	0.621311	0.32376	0.028439	0.3674	0.0601435	0.0338972	0.111117	0.77575	0.620935	0.00392108	0.257991	0.0150516	0.516603	0.193556	0.0299731	0.568695	0.896323	0.971322	0.538161	0.0860684	0.637898
Hapmap36276-SCAFFOLD205344_10064	0.725577	0.234214	0.0274409	0.988866	0.45849	0.00478563	0.775616	0.80491	0.133533	0.101054	0.391882	0.0290754	0.385734	0.158843	0.777547	0.923276	0.55787	0.498251	0.114815	0.397384	0.00605912	0.0862106	0.329814
Hapmap45307-BTA-65775	0.800551	0.0495083	0.598801	0.00714969	0.834802	0.652521	0.185684	0.123436	0.540389	0.80679	0.822896	0.749166	0.721983	0.836239	0.390361	0.423186	0.715942	0.291446	0.0395164	0.0915136	0.000125839	0.0863869	0.158029
Hapmap48869-BTA-72045	0.795183	0.869786	0.188572	0.292761	0.604047	0.992804	0.868945	0.924638	0.428486	0.0273622	0.0269849	0.0494911	0.459435	0.096349	0.935595	0.308878	0.0585563	0.0731124	0.338045	0.189215	0.0208339	0.0882767	0.55356
ARS-BFGL-BAC-2364	0.232295	0.642996	0.453862	0.534749	0.795698	0.455322	0.421124	0.965503	0.859901	0.505808	0.695443	0.150184	0.360853	0.858276	0.48441	0.433559	0.915241	0.0340886	0.74566	0.0244518	0.0344617	0.0899928	0.625809
BTB-01299674	0.687584	0.824778	0.579089	0.00771346	0.401385	0.432697	0.698811	0.337018	0.0456389	0.878318	0.555036	0.197102	0.142147	0.237877	0.612495	0.78317	0.208971	0.112001	0.911715	0.53896	0.0809709	0.0935374	0.832646
BTB-01756422	0.976745	0.649107	0.762104	0.670937	0.0297936	0.787555	0.917188	0.536205	0.172216	0.231682	0.170724	0.467393	0.0220509	0.0919685	0.643327	0.189879	0.0220038	0.148459	0.114754	0.611772	0.194281	0.0943929	0.741776
ARS-BFGL-NGS-23526	0.737718	0.157995	0.0707443	0.186182	0.924385	0.0550564	0.80667	0.808118	0.000279499	0.143757	0.372745	0.47174	0.00484617	0.505027	0.0820808	0.867994	0.330516	0.258921	0.128684	0.249425	0.05525	0.0962738	0.692866
BTB-00902144	0.720333	0.037064	0.177174	0.401168	0.541076	0.0188029	0.872904	0.126985	0.279431	0.521288	0.88378	0.000304118	0.160609	0.793003	0.668599	0.530718	0.391015	0.274904	0.113554	0.716515	0.0357616	0.0962762	0.979945
ARS-BFGL-NGS-8024	0.948469	0.840052	0.787055	0.00500214	0.872259	0.123026	0.987052	0.527893	0.0472048	0.107855	0.851091	0.49791	0.18597	0.61459	0.183313	0.607582	0.662835	0.543132	0.0350127	0.338137	0.0305643	0.0972339	0.650222
ARS-BFGL-NGS-29028	0.838646	0.743726	0.578015	0.996897	0.0203035	0.123103	0.519861	0.984454	0.00745642	0.301256	0.584452	0.129268	0.012595	0.239888	0.438054	0.133478	0.221553	0.0996563	0.0191765	0.571805	0.921542	0.0987941	0.25173
ARS-BFGL-NGS-66378	0.0469991	0.300745	0.257997	0.517056	0.304333	0.924386	0.979898	0.677159	0.144781	0.0895583	0.145256	0.444597	0.0321432	0.0273637	0.962393	0.0164543	0.0324402	0.166729	0.95824	0.346578	0.536889	0.100193	0.775843
ARS-BFGL-BAC-16973	0.413063	0.745948	0.724806	0.547942	0.18179	0.218968	0.849941	0.802362	0.574589	0.145748	0.0401652	0.300692	0.978852	0.013343	0.218881	0.558919	0.0328173	0.192567	0.0442359	0.437824	0.559423	0.102274	0.285812
ARS-BFGL-NGS-102139	0.440261	0.557858	0.155455	0.369653	0.810083	0.928456	0.0566386	0.979371	0.0236922	0.910956	0.647412	0.979881	0.0831817	0.910868	0.16968	0.302596	0.472897	0.123549	0.808941	0.767504	0.0264518	0.102488	0.655335
BTA-106596-no-rs	0.0784719	0.521999	0.411724	0.956913	0.270076	0.0167053	0.920062	0.342538	0.473652	0.16566	0.0417888	0.839063	0.605011	0.0334069	0.945327	0.0163018	0.0427416	0.840079	0.67181	0.870645	0.174898	0.102566	0.261221
BTB-01847408	0.292776	0.584582	0.261395	0.0728045	0.48663	0.0363364	0.531993	0.55795	0.0319147	0.353248	0.558248	0.666087	0.10066	0.893813	0.0261025	0.215618	0.695454	0.0626766	0.209787	0.33746	0.328191	0.103896	0.750692
ARS-BFGL-NGS-37550	0.885623	0.191493	0.000980866	0.0921094	0.560345	0.357094	0.753705	0.897331	0.37974	0.608544	0.0119244	0.488366	0.363137	0.0292023	0.411327	0.0149361	0.0110344	0.939134	0.558884	0.367559	0.152045	0.104583	0.55094
ARS-BFGL-NGS-3213	0.0274102	0.262168	0.958422	0.240838	0.267459	0.70238	0.0255314	0.191671	0.956486	0.822937	0.041336	0.000885968	0.322549	0.320894	0.927134	0.00799892	0.792569	0.580673	0.0989466	0.773269	0.18078	0.106921	0.499483
ARS-BFGL-NGS-60739	0.763779	0.641784	0.400596	0.44185	0.419686	0.958931	0.310247	0.630995	0.050699	0.0898011	0.0889931	0.404521	0.00227219	0.651263	0.0591034	0.114547	0.697075	0.104052	0.274595	0.414688	0.00400493	0.108896	0.830222
ARS-BFGL-NGS-81952	0.848631	0.778218	0.635839	0.306524	0.808106	0.123581	0.217615	0.440402	0.161086	0.643649	0.125739	0.013002	0.0342432	0.311395	0.250502	0.047659	0.652831	0.16235	0.415582	0.873398	0.614745	0.109008	0.697435
ARS-BFGL-NGS-71338	0.405111	0.0133749	0.195105	0.409273	0.468738	0.893603	0.190024	0.91981	0.0202433	0.164662	0.110911	0.580535	0.00996012	0.331788	0.702077	0.0968303	0.477893	0.309125	0.696445	0.705808	0.113973	0.113135	0.589519
BTB-01424099	0.889461	0.756014	0.636294	0.107592	0.974962	0.162584	0.127074	0.291793	0.00255516	0.874585	0.13407	0.278108	0.00763845	0.0992127	0.808626	0.154248	0.138939	0.879364	0.0546601	0.758356	0.688405	0.113153	0.0505454
Hapmap30734-BTC-065251	0.470362	0.316385	0.756277	0.372137	0.944189	0.0804573	0.00463068	0.10284	0.315242	0.610974	0.634842	0.792075	0.546759	0.211721	0.531071	0.689675	0.0412127	0.765869	0.0190032	0.351171	0.0022214	0.113598	0.63373
ARS-BFGL-NGS-111273	0.529108	0.0888308	0.88796	0.901862	0.522794	0.0182095	0.729943	0.274268	0.0212211	0.534104	0.303928	0.220067	0.219146	0.507809	0.808727	0.574292	0.918563	0.402429	0.295418	0.372858	0.749014	0.113855	0.12298
Hapmap44080-BTA-47449	0.850125	0.37478	0.965753	0.39875	0.226343	0.885849	0.235051	0.441397	0.0396674	0.217681	0.633867	0.521791	0.0813771	0.930141	0.736448	0.864972	0.495129	0.0797394	0.899672	0.110296	0.0376564	0.116557	0.820388
Hapmap33668-BTA-150833	0.202686	0.365011	0.637611	0.440126	0.966502	0.0428973	0.348531	0.573239	0.0118385	0.591178	0.465757	0.950281	0.0865858	0.919372	0.662833	0.93364	0.303627	0.63179	0.461071	0.752208	0.470725	0.118353	0.920664
ARS-BFGL-NGS-118751	0.275926	0.14894	0.806088	0.516978	0.162817	0.0224146	0.298844	0.457022	0.126019	0.280962	0.753623	0.962874	0.159406	0.83547	0.0227766	0.863999	0.508965	0.0665372	0.198633	0.294556	0.0106012	0.118508	0.442524
ARS-BFGL-NGS-31862	0.0260049	0.776354	0.0309181	0.551229	0.00130983	0.478586	0.423041	0.935209	0.19193	0.861971	0.190544	0.935871	0.263641	0.0283441	0.509574	0.796815	0.0757468	0.482153	0.942604	0.212081	0.543292	0.119278	0.0370618
ARS-BFGL-NGS-110702	0.0517555	0.153654	0.266906	0.810464	0.862668	0.0717188	0.0483915	0.0926098	0.00140039	0.44244	0.786458	0.604242	0.0948218	0.308239	0.578349	0.295401	0.287277	0.391422	0.364418	0.286367	0.274671	0.119853	0.79165
ARS-BFGL-NGS-66565	0.131992	0.0761372	0.788231	0.975736	0.400435	0.205795	0.759365	0.0113762	0.225676	0.0396656	0.240401	0.0950664	0.330778	0.193566	0.886752	0.0170539	0.565215	0.105273	0.00905504	0.213331	0.437249	0.120243	0.46326
ARS-BFGL-NGS-69231	0.369545	0.771859	0.0220912	0.516685	0.372931	0.565149	0.0756289	0.622709	0.684584	0.761856	0.0178353	0.294292	0.826011	0.0890871	0.140589	0.0733042	0.128802	0.745243	0.161374	0.0433438	0.0308369	0.12086	0.174938
ARS-BFGL-NGS-33365	0.965737	0.639165	0.508775	0.468247	0.900749	0.415356	0.0928566	0.0199921	0.257298	0.237638	0.480843	0.56417	0.590086	0.1956	0.0415586	0.00947717	0.240061	0.913434	0.260677	0.0347136	0.359773	0.123319	0.0248119
BTB-00827745	0.1099	0.51517	0.92842	0.801252	0.647238	0.35715	0.923832	0.348093	0.0318209	0.605386	0.241101	0.731945	0.00581306	0.117058	0.108637	0.875325	0.430876	0.015471	0.624831	0.97876	0.763256	0.125966	0.83425
ARS-BFGL-NGS-42181	0.485091	0.904556	0.140919	0.482248	0.466831	0.338679	0.509397	0.350423	0.541387	0.859661	0.0126697	0.00912859	0.39887	0.0206964	0.637278	0.0101211	0.046411	0.0856708	0.0531787	0.468779	0.496576	0.126814	0.602729
ARS-BFGL-NGS-106435	0.5666	0.610876	0.632608	0.66002	0.308672	0.751509	0.248169	0.325341	0.0968555	0.957453	0.00254965	0.342399	0.822323	0.109959	0.0301969	0.102155	0.045635	0.0177589	0.517541	0.38861	0.89646	0.127015	0.0482945
ARS-BFGL-NGS-115153	0.172204	0.172701	0.0215294	0.534101	0.211054	0.0270506	0.0134568	0.723151	0.123413	0.809825	0.0446888	0.143913	0.0894118	0.0631742	0.572546	0.0688011	0.0135426	0.941887	0.521088	0.623323	0.27314	0.129151	0.379761
ARS-BFGL-NGS-25507	0.942626	0.849872	0.70824	0.732635	0.683197	0.394964	0.73104	0.900702	0.0124552	0.438102	0.993546	0.276069	0.0385908	0.224731	0.651999	0.795206	0.0917758	0.195787	0.124062	0.0868255	0.0682576	0.130119	0.262852
Hapmap29401-BTA-152822	0.955336	0.385665	0.206812	0.491866	0.110675	0.36842	0.590414	0.0361679	0.820179	0.582442	0.346579	0.161363	0.376803	0.0362708	0.0570279	0.189565	0.199949	0.855975	0.109087	0.0368808	0.0463231	0.131759	0.427181
ARS-BFGL-NGS-62236	0.45713	0.748731	0.749853	0.799662	0.878722	0.70209	0.720497	0.0196504	0.0187618	0.496061	0.784109	0.312474	0.102265	0.664702	0.768101	0.84195	0.728572	0.280044	0.113873	0.65892	0.0471061	0.132404	0.541099
ARS-BFGL-NGS-34142	0.557176	0.492182	0.511929	0.0259859	0.855687	0.556387	0.0395361	0.214941	0.0525633	0.250691	0.0379827	0.680186	0.0122319	0.0210174	0.312453	0.167236	0.0519376	0.227737	0.219309	0.711208	0.729977	0.133535	0.826355
ARS-BFGL-NGS-44764	0.816053	0.295451	0.322839	0.239984	0.394016	0.508649	0.570265	0.678986	0.905291	0.755384	0.309196	0.0182698	0.309455	0.415781	0.0461878	0.0231064	0.797761	0.318165	0.682647	0.10862	0.0338125	0.133871	0.963803
Hapmap58550-rs29023071	0.68549	0.171577	0.74073	0.239337	0.699716	0.0038119	0.000946589	0.98215	0.185325	0.938189	0.481805	0.214157	0.236332	0.0264977	0.517072	0.0603639	0.0831618	0.529358	0.198847	0.890258	0.423996	0.133963	0.104955
Hapmap52897-rs29012790	0.633493	0.0363288	0.844274	0.617155	0.986202	0.0156076	0.561663	0.838516	0.597166	0.0319112	0.560117	0.573998	0.367832	0.61456	0.873568	0.62999	0.38996	0.858195	0.00019105	0.870607	0.335441	0.134101	0.944516
ARS-BFGL-NGS-3835	0.897451	0.0135945	0.212776	0.148633	0.617908	0.0723668	0.61529	0.69944	0.14954	0.561566	0.0206543	0.865267	0.073055	0.00889754	0.927349	0.539886	0.00271898	0.078352	0.21688	0.192903	0.790608	0.134347	0.00229323
Hapmap49113-BTA-30008	0.32498	0.907195	0.918289	0.0785165	0.446832	0.525055	0.0338349	0.286686	0.00146213	0.844024	0.535376	0.629596	0.136593	0.528561	0.798203	0.910884	0.97017	0.414891	0.289237	0.997996	0.722249	0.135663	0.854925
ARS-BFGL-NGS-108656	0.288041	0.38207	0.866594	0.16976	0.061118	0.797091	0.0402436	0.763763	0.309515	0.712123	0.799343	0.756708	0.188159	0.258948	0.00182051	0.0345786	0.97191	0.419162	0.707617	0.001427	0.111008	0.137725	0.086106
ARS-BFGL-NGS-104416	0.671736	0.817884	0.737087	0.615041	0.940652	0.0364923	0.838426	0.600306	0.0157514	0.901863	0.67956	0.859743	0.00731838	0.80628	0.14757	0.768974	0.832949	0.216879	0.941798	0.433672	0.821932	0.138913	0.160904
Hapmap32730-BTC-047457	0.356518	0.255455	0.281927	0.559305	0.215854	0.99748	0.0490212	0.63536	0.854117	0.0293141	0.705638	0.761229	0.55622	0.747275	0.0716632	0.841	0.519851	0.919733	0.372309	0.0177427	0.895407	0.139264	0.0339123
BTB-00485995	0.666261	0.0217452	0.919644	0.294849	0.134619	0.866474	0.03059	0.991579	0.81384	0.503719	0.177623	0.921321	0.963113	0.0582912	0.486892	0.0284975	0.0761424	0.0172023	0.645427	0.307074	0.32657	0.139283	0.648181
ARS-BFGL-NGS-116502	0.140995	0.378355	0.221853	0.55518	0.65319	0.161726	0.5596	0.946041	0.15666	0.0229665	0.464607	0.788867	0.25874	0.880822	0.0125298	0.282265	0.353027	0.31848	0.487702	0.0342556	0.0332871	0.139595	0.398717
BTA-15007-no-rs	0.00746782	0.340349	0.360301	0.266618	0.204714	0.501062	0.159554	0.000963271	0.613817	0.686239	0.0279096	0.582397	0.208505	0.161114	0.461821	0.253743	0.244831	0.604178	0.0628117	0.27003	0.099461	0.142204	0.0209663
ARS-BFGL-NGS-7199	0.586433	0.0597762	0.491747	0.303011	0.331349	0.970457	0.047098	0.82716	0.4219	0.298552	0.0119	0.0171407	0.88551	0.0765977	0.921149	0.0236573	0.153405	0.480535	0.610655	0.463716	0.333259	0.142233	0.00189156
BTB-00282277	0.468405	0.676024	0.930551	0.419591	0.00433156	0.224105	0.646045	0.095196	0.0472812	0.644684	0.0863167	0.14441	0.0324668	0.411264	0.37565	0.685498	0.298797	0.0762105	0.510388	0.775171	0.791034	0.143215	0.993441
Hapmap40102-BTA-110410	0.774172	0.107391	0.150542	0.474388	0.789836	0.327075	0.797945	0.240782	0.936735	0.00494032	0.0361101	0.265183	0.798154	0.815274	0.194607	0.426955	0.652979	0.488769	0.0293114	0.0471734	0.685496	0.144315	0.595832
Hapmap39675-BTA-66683	0.523313	0.657936	0.212669	0.624965	0.323648	0.919833	0.204843	0.817161	0.823484	0.0403304	0.0799178	0.741864	0.929828	0.067152	0.278375	0.637013	0.0202467	0.299107	0.899436	0.654403	0.0140369	0.147183	0.89585
Hapmap35909-SCAFFOLD210508_16484	0.740569	0.222347	0.572498	0.520721	0.115409	0.413032	0.0617292	0.000863411	0.730414	0.854634	0.00630961	0.649168	0.395943	0.0474305	0.407861	0.00934005	0.0109297	0.901512	0.930947	0.279857	0.742809	0.147844	0.645601
ARS-BFGL-NGS-114478	0.556536	0.565553	0.790655	0.625788	0.0439944	0.429463	0.013499	0.0680986	0.441818	0.311271	0.26745	0.396633	0.00264398	0.619744	0.0215249	0.491612	0.488161	0.462164	0.365109	0.0325457	0.100245	0.148002	0.507265
ARS-BFGL-NGS-112234	0.310696	0.947311	0.492782	0.641759	0.151829	0.00791461	0.114937	0.43812	0.451329	0.00590135	0.839098	0.166459	0.690317	0.780896	0.25183	0.657674	0.670409	0.306435	0.62704	0.424898	0.00930682	0.150036	0.748602
BTB-01192786	0.716755	0.819029	0.333081	0.772914	0.661428	0.786391	0.704284	0.340454	0.0237664	0.212673	0.236459	0.221415	0.162269	0.50617	0.308734	0.593608	0.546992	0.00255963	0.958508	0.187785	0.387475	0.152876	0.0285608
BTA-45845-no-rs	0.156927	0.561095	0.458074	0.0388309	0.0264394	0.00544759	0.407865	0.49521	0.933628	0.980727	0.833748	0.660345	0.806779	0.969495	0.0442118	0.939407	0.888525	0.615078	0.0999142	0.0474873	0.267214	0.153161	0.179192
ARS-BFGL-NGS-77143	0.569581	0.801545	0.899038	0.414365	0.770464	0.222094	0.958951	0.196793	0.0479058	0.0578594	0.343544	0.822184	0.197177	0.249828	0.228432	0.5443	0.231162	0.366872	0.153145	0.782283	0.0193958	0.153968	0.467869
Hapmap51554-BTA-114371	0.0255426	0.732246	0.910395	0.0176361	0.061874	0.819557	0.402785	0.501417	0.600261	0.227371	0.230262	0.85164	0.225365	0.0360065	0.520519	0.0519923	0.19176	0.23017	0.831543	0.864522	0.0472085	0.155882	0.145542
Hapmap59107-rs29018244	0.576322	0.379342	0.56345	0.249611	0.174187	0.302157	0.0399218	0.048608	0.610165	0.607185	0.026661	0.471223	0.38007	0.050198	0.925528	0.000948111	0.0115775	0.901532	0.0792966	0.884452	0.495908	0.156491	0.212847
ARS-BFGL-NGS-57879	0.107641	0.117659	0.0152751	0.0942443	0.587847	0.687233	0.200231	0.778628	0.0103776	0.551042	0.832199	0.570346	0.384956	0.395255	0.199556	0.928881	0.417902	0.732136	0.211508	0.0743363	0.408307	0.156851	0.410865
ARS-BFGL-NGS-119489	0.969043	0.0779431	0.697675	0.00732787	0.418129	0.0185126	0.887914	0.0410182	0.100284	0.299919	0.430186	0.215725	0.0392422	0.202845	0.377936	0.144271	0.117243	0.270937	0.591201	0.7972	0.497846	0.157356	0.0187333
ARS-BFGL-NGS-114267	0.174659	0.920163	0.235419	0.271026	0.0203609	0.645177	0.257958	0.956696	0.0389672	0.775029	0.328141	0.835044	0.111935	0.798545	0.0519082	0.298166	0.560526	0.00174053	0.173834	0.93714	0.258034	0.158025	0.699532
ARS-BFGL-NGS-38179	0.534096	0.219907	0.941818	0.888175	0.203942	0.960216	0.171984	0.335759	0.0413843	0.126138	0.470885	0.765389	0.0308453	0.469453	0.0523671	0.145609	0.925024	0.0800934	0.20388	0.262175	0.188811	0.158349	0.00361602
ARS-BFGL-NGS-102066	0.834886	0.697996	0.358074	0.44541	0.109676	0.342927	0.030479	0.272216	0.453281	0.203807	0.254837	0.790374	0.77833	0.185837	0.00459143	0.0216782	0.885459	0.133579	0.602874	0.0247194	0.0606409	0.158604	0.0422096
Hapmap58871-ss46526531	0.109225	0.0273661	0.79865	0.0920618	0.979957	0.460536	0.340193	0.602341	0.4289	0.260015	0.0444494	0.0230847	0.587766	0.0773708	0.0447735	0.537547	0.0920348	0.438141	0.336443	0.0440949	0.866641	0.158668	0.532184
ARS-BFGL-NGS-42041	0.821721	0.707353	0.185967	0.277737	0.0770885	0.940278	0.636593	0.570971	0.0229713	0.649434	0.0506732	0.081456	0.00238573	0.479363	0.308139	0.0256515	0.453024	0.141104	0.114032	0.975218	0.31798	0.159726	0.598829
ARS-USMARC-Parent-EF034081-rs29009668	0.801959	0.205997	0.673833	0.422265	0.634934	0.00185155	0.101915	0.227587	0.0833057	0.21882	0.0558337	0.777557	0.00918761	0.0398299	0.160419	0.161343	0.0529575	0.0978972	0.379792	0.671611	0.0370851	0.163174	0.223094
BTB-02058916	0.247322	0.791022	0.837668	0.784183	0.745313	0.00482491	0.279545	0.0242883	0.092802	0.326155	0.460355	0.314108	0.116177	0.910189	0.625556	0.558866	0.780123	0.598216	0.0254065	0.404522	0.260274	0.165068	0.905599
ARS-BFGL-NGS-106406	0.0352839	0.629709	0.608942	0.223978	0.965241	0.152249	0.849902	0.619189	0.0252517	0.900868	0.808661	0.781265	0.164784	0.611804	0.504736	0.170076	0.87565	0.960668	0.526275	0.374174	0.895184	0.1654	0.306377
BTB-00621344	0.487087	0.734714	0.946731	0.767114	0.0209239	0.320222	0.401846	0.591964	0.181412	0.238825	0.0640006	0.0837412	0.0405001	0.302156	0.0313644	0.0681449	0.292543	0.0670442	0.744459	0.231067	0.0202226	0.16686	0.792706
ARS-BFGL-NGS-115126	0.559372	0.385947	0.912525	0.440698	0.309372	0.0179734	0.925151	0.039238	0.544178	0.306607	0.982426	0.195763	0.310544	0.266571	0.0392757	0.683023	0.0310043	0.608939	0.925958	0.0361312	0.33101	0.170176	0.722269
BTA-46852-no-rs	0.214789	0.279403	0.404189	0.84333	0.0343941	0.342564	0.98035	0.945208	0.041354	0.0577041	0.317376	0.410608	0.0038806	0.288121	0.618754	0.555659	0.164494	0.24092	0.423963	0.473658	0.704529	0.174654	0.443555
Hapmap50953-BTA-39491	0.335323	0.0339239	0.364031	0.0633645	0.0837328	0.126107	0.725275	0.562008	0.0176301	0.133901	0.762803	0.997318	0.0593963	0.704001	0.871295	0.488713	0.731823	0.766757	0.379353	0.900297	0.638651	0.176049	0.174051
ARS-BFGL-NGS-43063	0.348585	0.793655	0.0484182	0.72579	0.106052	0.811146	0.545881	0.300278	0.278361	0.176739	0.0880082	0.011199	0.273139	0.00709216	0.122986	0.282491	0.0398619	0.0267953	0.377879	0.888612	0.0991536	0.176206	0.875306
Hapmap30049-BTA-160481	0.907196	0.827851	0.397516	0.129078	0.685174	0.778755	0.579497	0.360361	0.27624	0.341539	0.561441	0.274835	0.0252225	0.0722244	0.013006	0.0253221	0.192848	0.0527167	0.0921457	0.160768	0.0210404	0.17629	0.447902
BTA-34161-no-rs	0.47345	0.52066	0.34842	0.263687	0.542224	0.963179	0.0255325	0.268239	0.291207	0.0731321	0.482683	0.483434	0.492245	0.372368	0.0313066	0.516741	0.913035	0.9823	0.113958	0.0148005	0.00223775	0.177068	0.95909
ARS-BFGL-NGS-15935	0.989656	0.571118	0.862173	0.0990437	0.477424	0.91025	0.769908	0.184176	0.0147923	0.781675	0.527157	0.157242	0.0215523	0.863482	0.0545776	0.61119	0.313436	0.0461078	0.992225	0.689291	0.624833	0.177287	0.922499
ARS-BFGL-NGS-15419	0.413783	0.00542369	0.858107	0.880058	0.0941956	0.568619	0.732092	0.785895	0.422977	0.985457	0.0486075	0.0437408	0.842703	0.194348	0.819069	0.141656	0.219916	0.279213	0.297877	0.239522	0.0360926	0.178092	0.809572
BTB-00136380	0.888187	0.409929	0.948678	0.0863704	0.766474	0.482676	0.756576	0.660625	0.036359	0.18409	0.0406217	0.535584	0.225995	0.215324	0.397016	0.875568	0.150294	0.619442	0.992085	0.182451	0.481811	0.179346	0.515777
BTB-00974835	0.335145	0.994207	0.961801	0.714148	0.787139	0.70372	0.19827	0.825266	0.012236	0.585816	0.686964	0.513878	0.0113209	0.374602	0.0921739	0.0689529	0.84316	0.0245201	0.836816	0.862212	0.40468	0.180081	0.978827
ARS-BFGL-NGS-11319	0.0278379	0.496274	0.930273	0.206272	0.528503	0.1194	0.0978732	0.189924	0.00845966	0.807308	0.89175	0.167351	0.396894	0.448757	0.244092	0.00556596	0.408685	0.135703	0.794778	0.976437	0.766404	0.18151	0.446844
ARS-BFGL-NGS-95583	0.181588	0.651836	0.895995	0.232656	0.627119	0.949401	0.416981	0.0639415	0.427638	0.641479	0.247457	0.0294156	0.59684	0.638168	0.0319559	0.653175	0.890878	0.0702608	0.0161906	0.261375	0.0310541	0.182193	0.0880854
BTA-115956-no-rs	0.700412	0.930446	0.560428	0.60532	0.649216	0.456351	0.74866	0.848633	0.0155681	0.921225	0.839153	0.94356	0.395048	0.588142	0.5103	0.41488	0.942007	0.75957	0.243874	0.672475	0.0397855	0.183739	0.586384
BTB-00189889	0.12351	0.785433	0.638874	0.797125	0.0207134	0.0625435	0.0975066	0.0752387	0.920183	0.513078	0.00246011	0.121684	0.976053	0.00390212	0.846079	0.0305297	0.00578007	0.701383	0.411619	0.689671	0.186161	0.185591	0.199326
Hapmap39110-BTA-30661	0.446656	0.764327	0.837029	0.325284	0.308681	0.386373	0.131019	0.0680927	0.187611	0.0180153	0.189561	0.537906	0.129258	0.0348388	0.00043551	0.333305	0.0127596	0.00691483	0.88382	0.0734769	0.174381	0.187079	0.281514
BTB-01303334	0.0153093	0.867728	0.270544	0.0491283	0.0241165	0.965879	0.496042	0.766323	0.26106	0.301652	0.73004	0.000271452	0.21015	0.638797	0.477177	0.828891	0.270999	0.0490612	0.607897	0.484255	0.36101	0.188817	0.222733
Hapmap50050-BTA-59655	0.363565	0.41522	0.0674043	0.461927	0.624944	0.073717	0.76212	0.777643	0.013267	0.408345	0.893801	0.738608	0.011279	0.918525	0.847669	0.838446	0.843042	0.274478	0.0823321	0.591475	0.185224	0.188862	0.0429437
BTB-01790320	0.857534	0.273963	0.288127	0.154828	0.508296	0.21367	0.90094	0.360813	0.0224773	0.156412	0.353627	0.244547	0.0569381	0.498128	0.0840167	0.96097	0.52097	0.0092923	0.0323511	0.953324	0.89778	0.190272	0.459483
ARS-BFGL-NGS-74948	0.926256	0.23614	0.193559	0.653941	0.621961	0.0295475	0.948495	0.656089	0.00735956	0.899336	0.874818	0.61857	0.0378514	0.720595	0.411162	0.606468	0.473694	0.560393	0.304812	0.573953	0.593309	0.191049	0.368802
Hapmap58847-rs29023123	0.170137	0.535637	0.0130022	0.00441655	0.870459	0.719531	0.636828	0.994668	0.877443	0.000353611	0.0525816	0.228626	0.392881	0.522666	0.486734	0.612983	0.451748	0.296149	0.150409	0.113658	0.055042	0.191144	0.60729
Hapmap59243-rs29019948	0.419678	0.0338897	0.675548	0.962983	0.36714	0.562784	0.843621	0.428056	0.48015	0.0350292	0.193295	0.429029	0.136736	0.042563	0.627918	0.490209	0.253867	0.564086	0.481216	0.872148	0.000443522	0.191713	0.274345
Hapmap26937-BTA-127685	0.213077	0.884987	0.793933	0.522174	0.0245703	0.417918	0.284824	0.873203	0.838426	0.108492	0.0237029	0.785928	0.258448	0.0336884	0.324836	0.0337392	0.0298351	0.563843	0.378595	0.126629	0.101028	0.192963	0.540289
ARS-BFGL-NGS-118596	0.215517	0.638458	0.470148	0.339307	0.25106	0.873331	0.027031	0.718937	0.00137546	0.955813	0.841205	0.789494	0.0049133	0.15904	0.805995	0.272877	0.144562	0.333902	0.553805	0.592757	0.158863	0.193514	0.750847
Hapmap57921-rs29025578	0.277134	0.651817	0.53158	0.042263	0.148056	0.845066	0.223415	0.62318	0.0474645	0.0285886	0.229547	0.985906	0.118167	0.255617	0.558035	0.267927	0.714226	0.125458	0.632012	0.39336	0.0167583	0.195577	0.0772336
ARS-BFGL-NGS-107096	0.320746	0.471535	0.499474	0.565989	0.0240832	0.00291487	0.358271	0.485461	0.991969	0.0252307	0.0519859	0.177952	0.241783	0.840042	0.835934	0.642557	0.628069	0.857747	0.0239561	0.956307	0.594199	0.196448	0.723201
Hapmap27849-BTC-071108	0.822171	0.0129712	0.182461	0.775991	0.473266	0.0123882	0.550712	0.0171042	0.404656	0.0888172	0.0533468	0.0329803	0.536185	0.0687178	0.682789	0.0402206	0.201501	0.0685135	0.747688	0.0731272	0.173332	0.196931	0.171599
Hapmap57669-rs29015594	0.829981	0.0121797	0.490613	0.324134	0.110008	0.0614275	0.45498	0.483664	0.0115085	0.0357477	0.355842	0.322128	0.0632083	0.447149	0.0507671	0.744878	0.962895	0.0648765	0.693615	0.538417	0.34438	0.197371	0.756672
Hapmap59661-rs29014560	0.850254	0.657242	0.00396909	0.125851	0.320589	0.863576	0.601274	0.213187	0.674425	0.88141	0.0927335	0.00296403	0.667295	0.278025	0.158759	0.397964	0.0839043	0.00800285	0.0309855	0.652369	0.251589	0.198964	0.847403
Hapmap24683-BTA-151573	0.947283	0.684447	0.665239	0.405887	0.0177757	0.616667	0.473212	0.881866	0.651617	0.284259	0.0396048	0.330223	0.610366	0.010519	0.504341	0.0369461	0.0031378	0.850385	0.447127	0.549636	0.582052	0.203545	0.934512
ARS-BFGL-NGS-86173	0.859812	0.657017	0.463468	0.627864	0.954492	0.107583	0.540077	0.587743	0.0153962	0.456569	0.53186	0.563946	0.0394445	0.61866	0.759874	0.269746	0.979015	0.694938	0.131157	0.491933	0.574919	0.205073	0.426896
Hapmap23780-BTA-85163	0.711583	0.105935	0.814026	0.571579	0.848214	0.883552	0.419824	0.831223	0.0370521	0.0661017	0.961995	0.883691	0.233952	0.796554	0.127833	0.597675	0.440035	0.0335673	0.223607	0.96307	0.0417935	0.205432	0.36435
BTB-01790271	0.97009	0.443534	0.497836	0.123522	0.151135	0.242161	0.961651	0.520757	0.0481809	0.142549	0.604596	0.264018	0.0321588	0.728168	0.175372	0.599906	0.70897	0.0393778	0.143292	0.92814	0.879445	0.208376	0.67319
BTA-61117-no-rs	0.41909	0.759421	0.036905	0.42228	0.115682	0.21346	0.889586	0.960439	0.042301	0.0640157	0.554968	0.762586	0.0439331	0.584911	0.289213	0.433741	0.712892	0.13879	0.349531	0.997926	0.0254941	0.210259	0.340263
Hapmap41249-BTA-37966	0.27421	0.493982	0.414032	0.0592422	0.215685	0.417992	0.720332	0.393589	0.698089	0.0439418	0.190997	0.944044	0.80192	0.00563287	0.387929	0.0151126	0.00615724	0.686553	0.953301	0.439212	0.104979	0.210529	0.73261
Hapmap43969-BTA-90971	0.803379	0.834488	0.269095	0.144141	0.447189	0.926562	0.199898	0.880717	0.0677904	0.709985	0.616562	0.540392	0.0443847	0.418522	0.000196665	0.887336	0.954683	0.00451234	0.246756	0.0314889	0.874177	0.211248	0.23464
Hapmap54562-rs29009834	0.902781	0.245184	0.774083	0.445421	0.394811	0.114445	0.011578	0.731228	0.184453	0.159732	0.934384	0.661852	0.63458	0.822694	0.0295242	0.952397	0.643481	0.474236	0.393655	0.0268084	0.0227472	0.21151	0.530837
Hapmap59101-rs29024885	0.00286828	0.284126	0.322086	0.696022	0.747087	0.255592	0.363408	0.083456	0.015243	0.230061	0.424472	0.130691	0.00296352	0.686772	0.868239	0.977499	0.962706	0.707519	0.569044	0.830201	0.265093	0.212779	0.776851
BTA-121747-no-rs	0.0209346	0.0163839	0.110964	0.239725	0.13535	0.279012	0.0300003	0.702785	0.560002	0.613048	0.156736	0.204318	0.835645	0.0485762	0.207003	0.0100195	0.0660498	0.407214	0.358664	0.426023	0.120577	0.212833	0.278645
ARS-BFGL-NGS-22061	0.156377	0.0427365	0.293214	0.820069	0.645397	0.449051	0.483349	0.850432	0.439725	0.586125	0.330412	0.210427	0.217214	0.220286	0.00740391	0.479281	0.763354	0.00486972	0.619149	0.491296	0.0516175	0.213251	0.144328
BTB-01423676	0.064524	0.00426644	0.00330266	0.149315	0.393116	0.216014	0.476229	0.107502	0.535902	0.19193	0.13291	0.0961157	0.363589	0.0384985	0.935712	0.0305896	0.0266566	0.369396	0.393914	0.451656	0.538357	0.215247	0.38046
ARS-BFGL-NGS-100658	0.0733714	0.467792	0.240062	0.891449	0.0481331	0.258717	0.0175067	0.218534	0.078544	0.828077	0.0394878	0.286543	0.715379	0.0365849	0.330245	0.00302923	0.108021	0.849048	0.30182	0.39181	0.609798	0.21948	0.125072
ARS-BFGL-NGS-101396	0.310212	0.476696	0.739012	0.839874	0.850637	0.95466	0.215839	0.927105	0.0837397	0.720057	0.0255437	0.469628	0.0197482	0.00249821	0.394036	0.000596667	0.13718	0.0231267	0.584262	0.533279	0.892854	0.219722	0.197671
BTA-42909-no-rs	0.0590185	0.308519	0.71242	0.0306735	0.912581	0.126945	0.951545	0.0536984	0.925482	0.0484535	0.264382	0.776435	0.857917	0.693894	0.841995	0.0197017	0.846995	0.486787	0.605281	0.511013	0.00669647	0.22066	0.229307
Hapmap49483-BTA-120432	0.0739309	0.315167	0.448133	0.183725	0.0713221	0.0961254	0.982156	0.939747	0.00040603	0.698902	0.773966	0.952457	0.00847865	0.429256	0.408864	0.863611	0.413243	0.184096	0.889516	0.921598	0.259418	0.221003	0.832751
Hapmap59063-rs29016349	0.808097	0.777731	0.113596	0.475957	0.331065	0.338989	0.935134	0.0131137	0.829649	0.754207	0.702675	0.605632	0.47317	0.788544	0.267857	0.548326	0.488769	0.0974221	0.0240729	0.00423281	0.32559	0.222406	0.0201088
ARS-BFGL-NGS-100121	0.107872	0.179461	0.584102	0.785756	0.569893	0.0468935	0.759096	0.196926	0.0212919	0.208714	0.0602126	0.0857226	0.040903	0.981576	0.156556	0.926994	0.532977	0.00321966	0.0238407	0.430783	0.368396	0.223546	0.968322
BTB-00293895	0.151737	0.873706	0.660917	0.626221	0.784945	0.0949633	0.498316	0.782283	0.000698967	0.813669	0.435921	0.484524	0.00159145	0.680955	0.183014	0.605822	0.277934	0.196762	0.0699236	0.740642	0.534211	0.226375	0.402632
ARS-BFGL-NGS-6760	0.0150712	0.0198785	0.481917	0.856445	0.582283	0.633201	0.343108	0.408616	0.431058	0.0702776	0.0389604	0.345113	0.524685	0.046556	0.163359	0.308314	0.0753761	0.328585	0.258671	0.391609	0.417866	0.228351	0.391094
ARS-BFGL-NGS-64080	0.403991	0.0188586	0.63075	0.594874	0.111034	0.478269	0.477521	0.0157376	0.0516863	0.453892	0.785863	0.320878	0.0411727	0.739588	0.609305	0.922062	0.478432	0.477461	0.449848	0.289996	0.0974494	0.229942	0.21945
Hapmap43686-BTA-78412	0.332449	0.247899	0.954971	0.952827	0.0934026	0.182557	0.450053	0.869788	1.84976e-05	0.0832524	0.183651	0.955742	0.000158835	0.350435	0.422337	0.551944	0.851111	0.00244605	0.976261	0.130063	0.123096	0.232662	0.815714
BTB-00048739	0.859481	0.483733	0.813684	0.777038	0.78272	0.89787	0.952443	0.239899	0.0612144	0.229634	0.00453111	0.0577414	0.0865532	0.0262371	0.0696745	0.170655	0.00437468	0.0860691	0.278122	0.527845	0.722254	0.233169	0.599976
BTB-00574776	0.416497	0.838863	0.0679676	0.179897	0.0867541	0.207583	0.0110523	0.221292	0.0403431	0.981247	0.546555	0.83505	0.0849577	0.289294	0.00489113	0.936466	0.748235	0.0182191	0.720047	0.277103	0.588494	0.233217	0.134627
BTB-01155362	0.0622878	0.0746358	0.00818523	0.714131	0.103261	0.68196	0.527831	0.373859	0.0206395	0.144308	0.507439	0.743379	0.108787	0.651971	0.0166757	0.708448	0.942674	0.0661775	0.525481	0.278293	0.559535	0.233725	0.790164
BTB-00079368	0.116797	0.70812	0.767558	0.403773	0.72057	0.0471748	0.273908	0.0759947	0.0227843	0.699502	0.853254	0.569325	0.746648	0.782821	0.964052	0.830091	0.759968	0.28338	0.597502	0.537851	0.491354	0.235955	0.630762
Hapmap24241-BTC-071805	0.592396	0.827849	0.521569	0.474258	0.0631621	0.113943	0.544793	0.512566	0.0142028	0.842809	0.978265	0.215818	0.059287	0.26732	0.0208814	0.667247	0.33413	0.0188352	0.32651	0.487814	0.312875	0.236341	0.255941
BTB-00379881	0.0015469	0.408692	0.463703	0.803168	0.817321	0.00782451	0.435786	0.0173414	0.220257	0.62057	0.0681654	0.00817368	0.463183	0.640147	0.131789	0.297986	0.929788	0.774636	0.0461069	0.141826	0.213489	0.240476	0.0698709
ARS-BFGL-NGS-114057	0.0221484	0.742116	1.49824e-13	0.218783	0.878543	0.304466	0.502001	0.590259	0.597276	0.795618	0.121739	0.244706	0.255996	0.021703	0.406713	0.0487992	0.0370593	0.557302	0.900703	0.214844	0.78251	0.241001	0.587526
ARS-BFGL-NGS-328	0.480926	0.31613	0.364032	0.268284	0.498782	0.0548714	0.708133	0.12447	0.00448066	0.637368	0.854133	0.0107598	0.00842807	0.928073	0.382637	0.418487	0.982844	0.0680816	0.724294	0.811553	0.790461	0.243806	0.439505
ARS-BFGL-NGS-10307	0.272656	0.486428	0.548078	0.136297	0.882487	0.602838	0.775491	0.616214	0.0812907	0.34563	0.811087	0.637969	0.00957551	0.751355	0.00616064	0.471105	0.447883	0.598668	0.0323765	0.0139678	0.0611793	0.246307	0.91813
ARS-BFGL-NGS-101553	0.904592	0.847732	0.0515789	0.858118	0.024369	0.232611	0.280411	0.0192038	0.324887	0.230955	0.054874	0.580391	0.0641296	0.00169057	0.572561	0.258509	0.000270428	0.862815	0.272528	0.840347	0.637597	0.248697	0.00261242
ARS-BFGL-NGS-7101	0.572195	0.525399	0.344164	0.89509	0.606721	0.572218	0.00378699	0.889625	0.0789092	0.414369	0.381484	0.31145	0.00536626	0.832551	0.44107	0.87348	0.353207	0.160263	0.0317221	0.742616	0.269899	0.24996	0.422219
Hapmap59278-rs29027495	0.652364	0.776533	0.367403	0.166972	0.38842	0.1163	0.686723	0.0513483	0.00851384	0.735499	0.886859	0.937731	0.0282399	0.273183	0.0255358	0.920014	0.743632	0.0136423	0.889106	0.40391	0.6991	0.252739	0.538653
ARS-BFGL-NGS-39082	0.997671	0.97475	0.26872	0.437018	0.447429	0.32087	0.0265814	0.892661	0.620513	0.529071	0.650211	0.408948	0.766219	0.0146135	0.487873	0.0174705	0.0368609	0.992715	0.959446	0.343031	0.825017	0.253066	0.0324782
Hapmap32167-BTA-79430	0.2047	0.110061	0.645424	0.751593	0.540421	0.519056	0.0144293	0.98294	0.181769	0.803003	0.0147194	0.622908	0.387698	0.0511698	0.373706	0.0139074	0.171896	0.408278	0.990741	0.774588	0.160656	0.254005	0.0236417
BTA-61982-no-rs	0.313574	0.509097	0.681592	0.553156	0.749176	0.423851	0.108588	0.461703	0.153147	0.834334	0.826791	0.663125	0.186405	0.129016	0.530506	0.470103	0.0387766	0.00737525	0.773985	0.00867215	0.555831	0.255756	0.000377075
BTB-00496783	0.800619	0.501961	0.35721	0.434924	0.086857	0.196811	0.217283	0.317852	0.0121585	0.952247	0.0856146	0.374533	0.038675	0.432452	0.37553	0.23231	0.576351	0.721245	0.467	0.260771	0.430209	0.256448	0.0665727
ARS-BFGL-NGS-85936	0.888465	0.0171825	0.511019	0.0944089	0.164372	0.666471	0.142378	0.988504	0.0487667	0.463084	0.71917	0.878847	0.563713	0.934831	0.0575973	0.388329	0.893492	0.88344	0.0882508	0.0206924	0.519845	0.257858	0.848224
BTA-34924-no-rs	0.496559	0.327822	0.708149	0.74997	0.0159812	0.767701	0.766518	0.469753	0.951183	0.00753798	0.015612	0.175906	0.949435	0.168935	0.550852	0.0719169	0.210019	0.58222	0.0140926	0.597866	0.407183	0.258446	0.532473
ARS-BFGL-NGS-25758	0.0846877	0.173814	0.371554	0.536924	0.835083	0.0579683	0.852563	0.352173	0.0102355	0.846742	0.458051	0.862179	0.0386229	0.0713654	0.621956	0.326555	0.233718	0.570545	0.354029	0.825072	0.81508	0.258731	0.0525146
ARS-BFGL-NGS-71584	0.155214	0.858247	0.793144	0.0347712	0.0319957	0.821628	0.225035	0.969077	0.84307	0.140399	0.479931	0.836202	0.320612	0.0466646	0.275552	0.0368553	0.0425203	0.934394	0.952774	0.240453	0.9495	0.259753	0.441036
Hapmap47955-BTA-44807	0.547699	0.0197968	0.18977	0.80748	0.368956	0.557617	0.68961	0.619465	0.394349	0.0119137	0.0242582	0.953741	0.659609	0.137215	0.670528	0.10402	0.0602892	0.212973	0.855997	0.656641	0.0551099	0.260207	0.456626
BTB-00533558	0.8066	0.616758	0.616721	0.427318	0.606503	0.00119976	0.873901	0.212646	0.235115	0.0290544	0.405988	0.977513	0.0446067	0.823963	0.0472795	0.974012	0.70645	0.18457	0.410586	0.282583	0.106151	0.261209	0.255228
UA-IFASA-1818	0.887331	0.464723	0.861608	0.00174492	0.417888	0.500989	0.359296	0.0167529	0.127277	0.321933	0.120941	0.552732	0.508758	0.71988	0.287842	0.924382	0.86027	0.151443	0.842007	0.933181	0.0182453	0.266777	0.204111
ARS-BFGL-NGS-36327	0.0788802	0.0896786	0.130398	0.680784	0.536489	0.833339	0.581682	0.939286	0.313753	0.12624	0.0493849	0.403374	0.0252089	0.0138847	0.961848	0.00354623	0.0149522	0.217755	0.921203	0.403942	0.945991	0.266798	0.988809
ARS-BFGL-NGS-62627	0.0849547	0.91963	0.871722	0.350147	0.896511	0.0318414	0.203374	0.441642	0.0778231	0.037536	0.224534	0.211104	0.27412	0.913576	0.0235607	0.208312	0.378014	0.662889	0.723449	0.0249625	0.0483677	0.26991	0.322879
ARS-BFGL-NGS-23468	0.988369	0.159326	0.925502	0.57555	0.0252238	0.00921224	0.937087	0.631932	0.255555	0.358806	0.068078	0.991529	0.271063	0.103224	0.721999	0.106029	0.10061	0.345208	0.886972	0.914661	0.0123703	0.271488	0.464894
BTB-01168228	0.7968	0.736206	0.450221	0.335061	0.450049	0.00571856	0.922731	0.726303	0.0226103	0.151521	0.28594	0.209579	0.0200221	0.634259	0.255246	0.553433	0.988506	0.235325	0.693079	0.963013	0.286736	0.272197	0.509819
Hapmap33850-BES9_Contig308_1451	0.309807	0.737544	0.0411086	0.459098	0.907862	0.884605	0.0372702	0.641462	0.364143	0.314597	0.897107	0.699523	0.467349	0.680337	0.931233	0.731599	0.991034	0.471293	0.513612	0.736705	0.0100749	0.272966	0.00947023
ARS-BFGL-NGS-4290	0.0258526	0.525154	0.390196	0.786802	0.813807	0.89547	0.0859841	0.000310724	0.603278	0.181847	0.796266	0.438145	0.619411	0.043903	0.337127	0.338651	0.221539	0.654333	0.0107353	0.433427	0.534712	0.273806	0.0429536
ARS-BFGL-BAC-27305	0.736201	0.354861	0.414776	0.415902	0.951037	0.542391	0.705714	0.0436202	0.0480884	0.270853	0.677225	0.240566	0.453116	0.54783	0.00989335	0.989817	0.329716	0.179698	0.595626	0.0718394	0.65872	0.275219	0.535681
BTA-51906-no-rs	0.91805	0.548515	0.416402	0.716719	0.561584	0.348047	0.374936	0.7955	0.256438	0.179972	0.097399	0.903045	0.538778	0.00562374	0.204468	0.0695795	0.00280919	0.03209	0.25016	0.756064	0.794359	0.276983	0.309084
ARS-BFGL-NGS-93660	0.0261726	0.651062	0.82914	0.740538	0.347012	0.0268196	0.462699	0.962677	0.224787	0.294917	0.310641	0.0260136	0.0774287	0.635043	0.274639	0.752627	0.367241	0.673134	0.587745	0.405449	0.00808351	0.277042	0.919571
BTA-26029-no-rs	0.566511	0.624634	0.863933	0.200741	0.821269	0.682478	0.0156382	0.689754	0.0987239	0.380073	0.803503	0.079758	0.730667	0.0527721	0.00095494	0.766176	0.0736153	0.00790705	0.456936	0.0721656	0.0183318	0.277287	0.845468
ARS-BFGL-NGS-40934	0.0389644	0.59123	0.183386	0.602326	0.872417	0.553566	0.611367	0.0365404	0.0115726	0.645672	0.0632445	0.87317	0.0528798	0.24061	0.927003	0.281029	0.210603	0.323452	0.754672	0.687652	0.852582	0.279795	0.277335
ARS-BFGL-NGS-61010	0.947859	0.534264	0.395378	0.18663	0.516111	0.7457	0.941751	0.436841	0.0315443	0.124046	0.315918	0.603611	0.118868	0.818847	0.828776	0.701815	0.965972	0.874143	0.546241	0.961865	0.722909	0.279952	0.293765
ARS-BFGL-NGS-117488	0.226606	0.771488	0.469826	0.965538	0.0918667	0.120268	0.631483	0.0367704	0.545468	0.00522911	0.39833	0.587487	0.617021	0.110465	0.746651	0.211906	0.119472	0.844496	0.604085	0.350516	0.000583337	0.280271	0.0143419
BTA-27008-no-rs	0.540989	0.515535	0.803135	0.424183	0.252139	0.305034	0.599028	0.0194186	0.236267	0.167395	0.00189702	0.719844	0.0309587	0.0344368	0.855539	0.00165014	0.140054	0.720763	0.685217	0.627077	0.377739	0.282319	0.130624
ARS-BFGL-NGS-87287	0.155516	0.16386	0.924405	0.465657	0.232955	0.625258	0.0074442	0.771456	0.16214	0.189999	0.0235639	0.0151245	0.96188	0.180535	0.215294	0.00277367	0.130241	0.0605498	0.0405568	0.897657	0.85217	0.282894	0.0859591
Hapmap51178-BTA-18113	0.404186	0.66105	0.107837	0.954284	0.648938	0.0909508	0.936758	0.24766	0.0441022	0.00662353	0.783724	0.141268	0.339573	0.623395	0.765893	0.743323	0.721343	0.215947	0.420947	0.163471	0.625736	0.284063	0.130743
ARS-BFGL-NGS-111666	0.919531	0.439745	0.962616	0.626462	0.129467	0.824004	0.257526	0.0247378	0.233923	0.791076	0.147295	0.0344162	0.214846	0.015062	0.103926	0.0163518	0.00591472	0.13153	0.12029	0.593231	0.115915	0.285418	0.648234
ARS-BFGL-NGS-105026	0.422204	0.403533	0.483603	0.575793	0.349033	0.997502	0.0793379	0.861591	0.0128034	0.634282	0.500732	0.41461	0.0969488	0.0932442	0.208351	0.702564	0.453476	0.0156605	0.83736	0.478384	0.326911	0.285773	0.00828133
ARS-BFGL-NGS-11326	0.962241	0.0735721	0.649469	0.159686	0.378728	0.194777	0.0371734	0.54935	0.661596	0.962558	0.392023	0.0541844	0.26287	0.0174337	0.775577	0.0356644	0.126824	0.391924	0.962802	0.729166	0.64842	0.285895	0.0316857
BTB-01225182	0.0354639	0.94065	0.00111367	0.534827	0.662635	0.606111	0.0507678	0.0959285	0.906681	0.146558	0.298058	0.161259	0.782968	0.0207589	0.182043	0.273925	0.0185881	0.649843	0.0169439	0.225512	0.815045	0.285978	0.834737
ARS-BFGL-NGS-36989	0.675383	0.0385133	0.804847	0.0645298	0.866241	0.625395	0.302386	0.867329	0.120479	0.228303	0.965863	0.577689	0.479917	0.232604	0.252378	0.905733	0.261171	0.0167869	0.575237	0.000595242	0.0268926	0.288515	0.336491
BTA-58685-no-rs	0.638472	0.0908743	0.172936	0.983699	0.275177	0.0718777	0.463502	0.0847296	0.00714579	0.0514957	0.495106	0.52215	0.024786	0.886418	0.813682	0.62289	0.423875	0.314854	0.388478	0.517648	0.556465	0.28916	0.801791
ARS-BFGL-NGS-13064	0.00211741	0.462657	0.0577086	0.102081	0.314295	0.090271	0.307446	0.662729	0.0213241	0.527004	0.437674	0.545598	0.0462199	0.960433	0.683345	0.618794	0.478791	0.166298	0.971546	0.455813	0.448487	0.28917	0.305445
ARS-BFGL-NGS-104766	0.728405	0.257306	0.74857	0.174518	0.711925	0.245324	0.0506917	0.00276469	0.496681	0.0421049	0.668516	0.927812	0.334896	0.627263	0.355967	0.450512	0.479296	0.857565	0.0153007	0.196501	0.561354	0.289634	0.000430099
ARS-BFGL-NGS-6358	0.659797	0.199179	0.534249	0.425462	0.94133	0.127912	0.520587	0.0875611	0.0571422	0.28939	0.356142	0.623716	0.0847801	0.40913	0.515843	0.464186	0.431377	0.833923	0.940043	0.617999	0.0137567	0.292507	0.071733
ARS-BFGL-NGS-3933	0.839407	0.364152	0.673297	0.313184	0.898645	0.100747	0.351787	0.700028	0.0348427	0.758273	0.870212	0.0300069	0.0699263	0.424086	0.130062	0.448254	0.954614	0.404238	0.929826	0.199067	0.941228	0.294196	0.429611
ARS-BFGL-NGS-113553	0.230491	0.994521	0.159061	0.193671	0.0584467	0.0054923	0.247959	0.734346	0.0424297	0.510533	0.412507	0.219149	0.0221562	0.473145	0.601449	0.417236	0.498706	0.185731	0.121804	0.80068	0.183163	0.294902	0.277743
ARS-USMARC-Parent-AY851163-rs17871661	0.419965	0.562986	0.984163	0.568077	0.0177088	0.00682321	0.184301	0.252818	0.0989055	0.780129	0.148035	0.359997	0.483034	0.072272	0.329669	0.125212	0.0392967	0.79811	0.00442712	0.408268	0.618086	0.295319	0.465217
ARS-BFGL-BAC-2195	0.693495	0.34952	0.492711	0.474981	0.0134037	0.819601	0.419742	0.793334	0.0839112	0.751118	0.234611	0.80729	0.442701	0.641131	0.67917	0.89919	0.594535	0.548461	0.0413534	0.891149	0.0499047	0.295521	0.992298
Hapmap58211-rs29015635	0.545685	0.0659505	0.704734	0.350395	0.00429653	0.286709	0.206385	0.778344	0.771075	0.0933655	0.0299032	0.53913	0.621959	0.0048471	0.6777	0.00833703	0.00371679	0.820047	0.950691	0.905653	0.971945	0.298421	0.864432
ARS-BFGL-NGS-3521	0.424862	0.794315	0.218335	0.475186	0.019386	0.431633	0.829349	0.0420981	0.0516424	0.281122	0.0532863	0.612227	0.14632	0.00118227	0.10275	0.148845	0.00338849	0.196927	0.0319574	0.294494	0.0604976	0.299681	0.469831
ARS-BFGL-NGS-115917	0.483337	0.597501	0.348425	0.816969	0.0856651	0.689363	0.0289583	0.241072	0.747804	0.0699871	0.00374181	0.628427	0.683078	0.00380827	0.578561	0.00140697	0.0149045	0.58915	0.668841	0.335747	0.876545	0.300803	0.58724
BTB-01869177	0.794466	0.82222	0.00181981	0.00753908	0.79246	0.0196872	0.704101	0.109548	0.0876487	0.716954	0.272072	0.0612788	0.575602	0.013283	0.463274	0.164036	0.0179311	0.350231	0.228117	0.850781	0.858026	0.300824	0.740501
Hapmap27885-BTA-154750	0.4681	0.230637	0.471603	0.0307669	0.25469	0.820683	0.341292	0.0277578	0.411609	0.676295	0.189125	0.949083	0.364947	0.817805	0.0247058	0.819499	0.637695	0.0169733	0.0030782	0.345619	0.344354	0.301054	0.358371
Hapmap48802-BTA-52802	0.958113	0.87178	0.166076	0.150971	0.324657	0.0213592	0.048208	0.0813558	0.212734	0.677012	0.0750537	0.431968	0.3406	0.273326	0.71784	0.00872684	0.095529	0.301815	0.495576	0.164539	0.0256532	0.301762	0.0863834
BTB-00983525	0.517963	0.319674	0.95982	0.14633	0.570936	0.196349	0.963692	0.112997	0.0402102	0.539239	0.606253	0.902209	0.0138251	0.0567138	0.90105	0.368611	0.0375284	0.835567	0.848276	0.959589	0.918139	0.302005	0.229516
ARS-BFGL-NGS-55894	0.0120757	0.128167	0.00352159	0.865277	0.0748065	0.902994	0.455138	0.261301	0.222391	0.891218	0.358686	0.467868	0.694901	0.0190226	0.742725	0.0377775	0.0226542	0.870869	0.410781	0.712302	0.841409	0.302528	0.737889
ARS-BFGL-NGS-90450	0.0197116	0.955972	0.99992	0.280501	0.525449	0.0104427	0.948499	0.91313	0.0273361	0.252712	0.553251	0.882008	0.11555	0.641197	0.780567	0.809584	0.702186	0.249742	0.292517	0.577887	0.118901	0.303014	0.36473
ARS-BFGL-NGS-89998	0.41722	0.0703987	0.206761	0.447236	0.589291	0.552886	0.525266	0.419154	0.0297999	0.692318	0.477575	0.813322	0.0243	0.884027	0.304158	0.66734	0.410886	0.697761	0.842718	0.359188	0.226115	0.303465	0.555546
BTB-00810924	0.0417047	0.522879	0.0354174	0.876655	0.112092	0.510708	0.260656	0.631734	0.0123627	0.716682	0.377665	0.161281	0.0634239	0.524777	0.861694	0.945067	0.355543	0.647003	0.184663	0.714005	0.795626	0.303851	0.160568
BTB-00016647	0.88048	0.40478	0.524889	0.43481	0.131782	0.259944	0.912669	0.678622	0.0679413	0.34067	0.959176	0.0148395	0.22384	0.838887	0.912932	0.760277	0.654948	0.451274	0.544791	0.713028	0.0332209	0.304443	0.116621
ARS-BFGL-NGS-17196	0.705556	0.720565	0.275392	0.865548	0.820758	0.0236444	0.853357	0.829125	0.0475262	0.97021	0.530066	0.182412	0.00453878	0.980918	0.587327	0.92075	0.67238	0.93346	0.219066	0.679505	0.0136536	0.306516	0.0817556
Hapmap53146-ss46526085	0.413238	0.0283274	0.00350049	0.0906366	0.112086	0.0402512	0.427019	0.0610868	0.580601	0.665123	0.247438	0.00225821	0.670336	0.719724	0.327293	0.382923	0.826709	0.339735	0.770535	0.0586437	0.69135	0.309695	0.399858
BTB-00314842	0.463174	0.290378	0.292717	0.732596	0.00431807	0.168378	0.889508	0.957262	0.00766758	0.170902	0.807431	0.930242	0.0112859	0.253216	0.144266	0.265159	0.132273	0.63504	0.169208	0.186561	0.833539	0.310151	0.116993
Hapmap42588-BTA-56723	0.726461	0.110367	0.651107	0.874796	0.394356	0.253259	0.0686636	0.686514	0.0421965	0.0101039	0.915787	0.241728	0.00470096	0.590108	0.0325667	0.797591	0.886253	0.0978255	0.982155	0.176877	0.177382	0.310572	0.816377
ARS-BFGL-NGS-34135	0.896755	0.814634	0.660317	0.496561	0.387	0.0208246	0.511681	0.237798	0.0151188	0.227316	0.827277	0.212073	0.0047184	0.986122	0.2305	0.475765	0.277812	0.134803	0.318193	0.933897	0.521042	0.310588	0.877652
Hapmap52816-rs29014115	0.133241	0.283563	0.286726	0.61191	0.463994	0.279291	0.0355501	0.597423	0.774181	0.575645	0.701524	0.351373	0.935228	0.143088	0.0474001	0.172759	0.245583	0.860198	0.0225974	0.00888791	0.224383	0.310818	1.40446e-05
BTA-55695-no-rs	0.155749	0.414657	0.363334	0.405479	0.826211	0.887105	0.0174075	0.197461	0.147698	0.000640579	0.396796	0.265291	0.984628	0.484276	0.805627	0.0536272	0.86677	0.898276	0.101967	0.848624	0.0153438	0.311074	0.662717
BTB-00193466	0.354166	0.0828758	0.48328	0.191184	0.539714	0.652752	0.491008	0.799539	0.184683	0.0280003	0.929998	0.623918	0.0366799	0.962692	0.0466905	0.799117	0.255222	0.0294483	0.348401	0.636224	0.435202	0.311269	0.476005
ARS-BFGL-NGS-46170	0.899733	0.0417597	0.214795	0.628957	0.320469	0.176935	0.333361	0.735679	0.642798	0.979507	0.00986994	0.995323	0.646912	0.0039539	0.96555	0.00251669	0.00672062	0.659526	0.834768	0.674424	0.22769	0.31148	0.695764
BTB-00216618	0.284207	0.762625	0.0835667	0.102994	0.283496	0.343488	0.548471	0.335864	0.0362901	0.469898	0.832965	0.766149	0.0515719	0.773754	0.0823527	0.692773	0.870268	0.000597211	0.804637	0.521187	0.243575	0.311872	0.0219173
ARS-BFGL-NGS-18466	0.919289	0.315386	0.0765578	0.761192	0.561853	0.00306315	0.188011	0.0370068	0.115015	0.746207	0.151227	0.539742	0.0661187	0.101805	0.000996673	0.134048	0.292439	0.774511	0.037974	0.00133911	0.829486	0.313994	0.806423
ARS-BFGL-NGS-7472	0.128848	0.0516149	0.759462	0.804627	0.684961	0.367346	0.493479	0.783198	0.175762	0.823455	0.439943	0.00872417	0.84709	0.0489572	0.295768	0.0398971	0.0311676	0.0823081	0.739103	0.874514	0.722288	0.316151	0.534209
ARS-BFGL-NGS-119941	0.821416	0.0117864	0.693669	0.67522	0.842349	0.496515	0.470403	0.367355	0.0225813	0.387776	0.922989	0.298242	0.0959397	0.813793	0.570639	0.375156	0.6748	0.352514	0.634771	0.884279	0.81234	0.319619	0.031995
BTA-52957-no-rs	0.457665	0.250245	0.0765118	0.759122	0.11404	0.411453	0.658076	0.315792	0.00245207	0.125924	0.231839	0.859125	0.00356146	0.970567	0.693992	0.54179	0.767901	0.390807	0.247639	0.87616	0.934815	0.32034	0.515735
BTB-01503564	0.843808	0.170768	0.569315	0.0464509	0.95554	0.514806	0.21912	0.329828	0.115069	0.0493656	0.240188	0.76034	0.216703	0.275111	0.0320387	0.21257	0.103228	0.0472442	0.12925	0.459992	0.0895308	0.320925	0.985426
ARS-BFGL-NGS-50500	0.190769	0.427634	0.964713	0.287539	0.121796	0.328482	0.0722218	0.767199	0.0142402	0.0643297	0.00989109	0.531796	0.0391952	0.227247	0.797594	0.620583	0.676091	0.524136	0.79803	0.887974	0.256343	0.321401	0.812842
BTA-67750-no-rs	0.167052	0.726284	0.744444	0.443752	0.818233	0.817134	0.0252744	0.0204513	0.787607	0.0263514	0.0365412	0.591642	0.511219	0.0743363	0.939614	0.0232726	0.0715191	0.789491	0.765356	0.949628	0.466584	0.324053	0.276877
Hapmap26742-BTA-156593	0.341812	0.178754	0.0657928	0.925644	0.720545	0.126215	0.466728	0.124739	0.0260337	0.247048	0.736711	0.0496422	0.0224248	0.537754	0.166543	0.838681	0.714468	0.0516839	0.961355	0.822423	0.782728	0.325655	0.510003
ARS-BFGL-NGS-28532	0.672842	0.461881	0.261811	0.640832	0.0485826	0.5242	0.0608713	0.0524237	0.00848423	0.541932	0.0759336	0.480616	0.229999	0.157878	0.0643657	0.229039	0.0973481	0.0191414	0.404476	0.812313	0.631879	0.326676	0.966479
Hapmap53828-rs29010421	0.362909	0.0472374	0.0747304	0.726513	0.237734	0.194945	0.293508	0.794764	0.895712	0.707204	0.00163449	0.383391	0.527649	0.0298761	0.289893	0.0272241	0.00594977	0.909693	0.148409	0.276982	0.722768	0.327117	0.354054
ARS-BFGL-NGS-41048	0.92142	0.217928	0.754565	0.553811	0.694293	0.699305	0.800117	0.0280231	0.883099	0.0309475	0.161799	0.76008	0.595511	0.0258962	0.972734	0.212067	0.0140256	0.590141	0.112	0.764772	0.503972	0.330294	0.397287
Hapmap30020-BTA-150228	0.525822	0.742502	0.60388	0.575177	0.345995	0.191069	0.0924091	0.712456	0.0159443	0.739953	0.206214	0.249907	0.250233	0.0491408	0.0522847	0.0377477	0.145842	0.230295	0.779661	0.20342	0.423422	0.332628	0.429085
ARS-BFGL-NGS-25903	0.226274	0.431289	0.652071	0.88657	0.557333	0.0613401	0.406691	0.500386	0.0419336	0.845781	0.131007	0.208299	0.0149143	0.689717	0.388701	0.62394	0.540375	0.91251	0.184849	0.454968	0.589054	0.332854	0.67909
BTA-19373-no-rs	0.810987	0.598874	0.926845	0.474914	0.677761	0.252932	0.762465	0.0473466	0.054065	0.239609	0.397881	0.428907	0.00327288	0.399165	0.350844	0.951534	0.632277	0.03316	0.190759	0.00296586	0.266205	0.334139	0.452291
BTB-01290891	0.0261859	0.0114942	0.0534167	0.311555	0.207333	0.440621	0.0122248	0.674626	0.385826	0.727532	0.066911	0.894878	0.642256	0.233702	0.332084	0.00858499	0.0326549	0.231998	0.228696	0.863556	0.682053	0.334542	0.307388
ARS-BFGL-NGS-4709	0.886698	0.000979229	0.0136737	0.818938	0.407318	0.283283	0.00943439	0.963894	0.685225	0.341222	0.252354	0.63059	0.874118	0.916041	0.0228681	0.511794	0.380529	0.323245	0.416522	0.0517208	0.450443	0.335109	0.0724926
BTA-36711-no-rs	0.580632	0.205559	0.675822	0.764285	0.528791	0.165041	0.56192	0.640135	0.00209663	0.18052	0.7521	0.263792	0.0119198	0.555553	0.66794	0.308656	0.752545	0.146461	0.900225	0.591671	0.527163	0.336241	0.0394751
BTB-01695728	0.866396	0.784386	0.465326	0.0852059	0.599706	0.494741	0.0342122	0.299943	0.0885517	0.245472	0.538683	0.669239	0.278808	0.296678	0.0414018	0.441716	0.445589	0.496756	0.957809	0.103418	0.489934	0.336738	0.855456
BTA-81848-no-rs	0.663448	0.525696	0.951253	0.350931	0.99323	0.563747	0.133255	0.660577	0.0321134	0.108734	0.35478	0.807186	0.154439	0.69429	0.534559	0.768015	0.903868	0.131087	0.487797	0.634047	0.240053	0.336928	0.0359313
ARS-BFGL-NGS-113782	0.150608	0.558255	0.429317	0.815419	0.012953	0.373575	0.154439	0.0480822	0.193484	0.014876	0.914616	0.0231768	0.545033	0.86224	0.494385	0.611841	0.47552	0.852787	0.749584	0.559993	0.341388	0.337103	0.388853
BTB-00216386	0.708226	0.30644	0.306364	0.462135	0.90154	0.596839	0.637931	0.981809	0.0501992	0.00782722	0.690324	0.570861	0.528647	0.0366618	0.261779	0.20357	0.127602	0.617227	0.87901	0.395765	0.563653	0.337185	0.779287
Hapmap50543-BTA-102579	0.257179	0.622571	0.480285	0.412319	0.624919	0.72369	0.0318074	0.0133716	0.852837	0.234076	0.0174382	0.8753	0.767848	0.00549446	0.0989109	0.0586529	0.00214635	0.104506	0.450138	0.691837	0.811629	0.337428	0.457351
ARS-BFGL-NGS-16008	0.349434	0.663989	0.615194	0.602492	0.011403	0.835978	0.775048	0.851522	0.84616	0.634946	0.131578	0.505902	0.350825	0.0155771	0.841328	0.00862211	0.00811524	0.777157	0.643655	0.865793	0.366693	0.337997	0.0338718
BTB-02056717	0.63698	0.00199376	0.975752	0.628305	0.508216	0.76337	0.0394146	0.566828	0.121199	0.634255	0.902219	0.0412182	0.590263	0.190617	0.923695	0.501889	0.789198	0.394695	0.42789	0.506769	0.01327	0.338507	0.222818
BTB-00156807	0.0608749	0.485832	0.00117575	0.855945	0.635829	0.7699	0.940154	0.0326145	0.876874	0.436591	0.0811744	0.0736911	0.763631	0.391161	0.564956	0.0189859	0.967644	0.225405	0.150588	0.145961	0.0223309	0.338547	0.634865
BTB-01382680	0.762876	0.271714	0.390714	0.547649	0.00750251	0.391964	0.955754	0.962615	0.160934	0.0289288	0.460944	0.0360381	0.226994	0.178185	0.241202	0.856947	0.167672	0.00816686	0.558167	0.319379	0.797355	0.339858	0.423192
BTA-53679-no-rs	0.421438	0.466111	0.0500435	0.55703	0.378853	0.0475627	0.780716	0.769666	0.955074	0.408383	0.0239755	0.241323	0.108369	0.0463102	0.103903	0.290492	0.0292583	0.559881	0.532474	0.0244555	0.778923	0.342943	0.202521
ARS-BFGL-NGS-18662	0.921801	0.0144773	0.252573	0.586607	0.182682	0.229477	0.664065	0.464939	0.00403543	0.725818	0.0517581	0.859261	0.00322648	0.273484	0.0989225	0.767921	0.404089	0.188448	0.701439	0.419075	0.232083	0.343056	0.172483
BTB-00661744	0.415554	0.0873798	0.376284	0.344213	0.0410321	0.633742	0.156444	0.528656	0.81541	0.336179	0.0347689	0.424471	0.541466	0.00854748	0.0870914	0.010928	0.00917332	0.945949	0.165021	0.058307	0.686633	0.343984	0.129011
BTA-28495-no-rs	0.987277	0.000489495	0.634048	0.707794	0.525766	0.0168128	0.882325	0.618301	0.224824	0.0283534	0.961472	0.880077	0.0860182	0.324635	0.419988	0.337506	0.614045	0.218904	0.233431	0.0375013	0.530644	0.34409	0.701196
ARS-BFGL-NGS-76809	0.239374	0.209675	0.630888	0.266465	0.747822	0.370532	0.5679	0.456779	0.0193974	0.530608	0.580602	0.052666	0.00160706	0.198547	0.165342	0.136816	0.195439	0.0518157	0.304426	0.910864	0.15766	0.344331	0.554032
BTB-00303128	0.605745	0.105116	0.884959	0.740094	0.00906534	0.218947	0.000274115	0.84169	0.122318	0.146667	0.638327	0.760072	0.290693	0.459125	0.685675	0.179801	0.228492	0.120292	0.904933	0.591845	0.0220806	0.345284	0.0330322
ARS-BFGL-NGS-85383	0.738708	0.370804	0.467924	0.0303624	0.277051	0.086833	0.905593	0.569695	0.01044	0.0796537	0.909073	0.597243	0.0129996	0.428034	0.290996	0.875043	0.168678	0.0570302	0.85431	0.821224	0.0771485	0.34598	0.681448
ARS-BFGL-NGS-110165	0.683386	0.79538	0.757351	0.00895138	0.154708	0.0134484	0.313136	0.417327	0.102686	0.0661481	0.0461939	0.587717	0.516446	0.633046	0.0461015	0.0288249	0.756191	0.169626	0.603644	0.276084	0.371288	0.350569	0.712904
ARS-BFGL-NGS-78236	0.531118	0.0370521	0.359315	0.0733623	0.765912	0.849076	0.454491	0.279905	0.441479	0.0289822	0.0452748	0.626478	0.867925	0.461028	0.636423	0.864299	0.973727	0.719345	0.995096	0.981819	0.328925	0.352291	0.0145248
Hapmap57718-rs29018416	0.348253	0.966107	0.923283	0.643466	0.697546	0.442696	0.00624248	0.102228	0.628185	0.0209785	0.546728	0.464685	0.702648	0.480705	0.674591	0.845625	0.423714	0.00466972	0.964506	0.0899771	0.526263	0.35727	0.610385
ARS-BFGL-NGS-17216	0.0382842	0.0653219	0.650148	0.425891	0.488617	0.698231	0.304243	0.235216	0.00145469	0.0632319	0.68859	0.540134	0.0034218	0.54655	0.953445	0.159641	0.538382	0.083656	0.41014	0.233242	0.12357	0.357398	0.313792
BTA-98575-no-rs	0.553342	0.954955	0.745701	0.26545	0.986707	0.0252349	0.46135	0.998624	0.0617671	0.343647	0.512196	0.363565	0.0411217	0.734282	0.241394	0.0551911	0.989101	0.962839	0.0423062	0.165782	0.223133	0.357587	0.975312
Hapmap35741-SCAFFOLD181588_9953	0.165108	0.657063	0.624931	0.934803	0.647419	0.470777	0.709594	0.950622	0.382425	0.0282566	0.548962	0.00392939	0.529013	0.94681	0.0123609	0.842884	0.651199	0.00726348	0.64969	0.39395	0.0773069	0.358509	0.99494
ARS-BFGL-NGS-48754	0.770894	0.82556	0.795057	0.470599	0.644666	0.608622	0.0128091	0.147132	0.475575	0.327699	0.0111324	0.632167	0.803238	0.0754463	0.201566	0.00825479	0.240973	0.430595	0.176348	0.450138	0.730095	0.359104	0.0187791
ARS-BFGL-NGS-5768	0.109701	0.404037	0.288306	0.22709	0.00767712	0.0194126	0.240956	0.414868	0.0203573	0.19081	0.446866	0.561774	0.378886	0.210457	0.0995966	0.420467	0.8648	0.128831	0.926637	0.424136	0.583049	0.361544	0.919208
BTB-01967977	0.55636	0.876065	0.493959	0.707738	0.916661	0.121815	0.151579	0.0977221	0.130871	0.0263368	0.476966	0.659327	0.341265	0.379681	0.346606	0.485577	0.208014	0.600209	0.450406	0.483172	0.681504	0.362419	0.0266694
BTA-73513-no-rs	0.689723	0.0554466	0.24238	0.630008	0.635014	0.100019	0.292092	0.415496	0.00589076	0.25505	0.600408	0.307719	0.0610595	0.362577	0.602956	0.0418676	0.6186	0.534015	0.248346	0.22106	0.227629	0.363482	0.375061
BTB-01375809	0.352811	0.511092	0.59439	0.243713	0.848098	0.043169	0.442016	0.0566582	0.0759856	0.436788	0.963079	0.764108	0.100825	0.487934	0.0874226	0.252165	0.872079	0.48431	0.0439776	0.0169144	0.73961	0.364128	0.477228
ARS-BFGL-NGS-64667	0.479316	0.109404	0.590214	0.666712	0.741821	0.0599579	0.170827	0.753368	0.014014	0.2961	0.0398893	0.642342	0.0499366	0.610596	0.287197	0.157174	0.862864	0.0519333	0.947186	0.621955	0.529748	0.364659	0.703253
ARS-BFGL-NGS-17233	0.64019	0.773674	0.582988	0.343972	0.599236	0.766415	0.446592	0.0285425	0.203484	0.0948914	0.596564	0.22502	0.413739	0.494571	0.0319698	0.78271	0.243296	0.780258	0.961793	0.0248911	0.0225423	0.364778	0.361226
ARS-BFGL-NGS-60695	0.957977	0.915403	0.148846	0.957963	0.584468	0.257027	0.011605	0.318541	0.928762	0.0414947	0.0109866	0.621687	0.956646	0.0429507	0.352478	0.0214179	0.192003	0.621175	0.324414	0.695758	0.838787	0.36508	0.416989
Hapmap44542-BTA-39695	0.128059	0.209747	0.0779955	0.83625	0.0481315	0.000142344	0.976015	0.277137	0.120672	0.156875	0.585072	0.0323957	0.197444	0.81404	0.0152727	0.391503	0.977239	0.826286	0.502042	0.00958884	0.919968	0.365418	0.669502
Hapmap59438-rs29012637	0.747776	0.792677	0.0467364	0.862473	0.588666	0.0549966	0.469561	0.714297	0.0483967	0.287874	0.848189	0.100314	0.672354	0.468332	0.353171	0.267006	0.667095	0.000743368	0.596795	0.280529	0.312487	0.365613	0.151472
BTA-48880-no-rs	0.656693	0.889253	0.51953	0.900335	0.0229451	0.823274	0.987898	0.657777	0.570188	0.960822	0.00033833	0.467203	0.863506	0.00135229	0.574342	0.0428579	0.00292574	0.687796	0.47007	0.819816	0.88597	0.366114	0.249115
ARS-BFGL-BAC-4585	0.768342	0.00241512	0.381368	0.358265	0.554118	0.597781	0.652731	0.674245	0.803655	0.16746	0.743045	0.0411664	0.660405	0.301204	0.166438	0.882593	0.283239	0.436417	0.93176	0.388081	0.0384303	0.369733	0.0193912
Hapmap41574-BTA-54365	0.091899	0.0282286	0.195578	0.462336	0.0115217	0.41289	0.0210154	0.829202	0.566106	0.499418	0.453762	0.577172	0.474754	0.0473818	0.719547	0.093846	0.176638	0.653581	0.605137	0.625327	0.143179	0.372339	0.0077992
BTB-00475498	0.454113	0.196077	0.977264	0.20809	0.137863	0.842223	0.0737784	0.812196	0.054172	0.049851	0.0397571	0.174909	0.151951	0.0147627	0.49787	0.00212787	0.0225971	0.378004	0.200774	0.989148	0.0726351	0.374537	0.808887
Hapmap43662-BTA-71333	0.726487	0.307639	0.0185715	0.049246	0.250083	0.0705802	0.368427	0.549672	0.875001	0.107595	0.279778	0.688824	0.558427	0.00815241	0.131085	0.0770286	0.00942032	0.0499793	0.589965	0.765219	0.523226	0.374772	0.977235
ARS-BFGL-NGS-48262	0.105195	0.616592	0.962154	0.0406585	0.667722	0.00618041	0.712412	0.0201765	0.896868	0.948065	0.0383331	0.592812	0.593353	0.856575	0.132552	0.514492	0.681902	0.9764	0.215994	0.0484763	0.929963	0.375612	0.642921
ARS-BFGL-NGS-118997	0.677432	0.475306	0.830775	0.479945	0.43206	0.822519	0.0681909	0.727526	0.0157253	0.396934	0.806686	0.321581	0.0214985	0.872326	0.186193	0.535755	0.78037	0.360093	0.685581	0.337388	0.890675	0.377143	0.736345
BTA-18520-no-rs	0.479062	0.374904	0.0122534	0.664113	0.652216	0.343307	0.0902335	0.256061	0.14935	0.552969	0.606327	0.873743	0.0319697	0.0403724	0.832055	0.101413	0.162639	0.894433	0.234664	0.897356	0.470173	0.377431	0.423791
ARS-BFGL-NGS-6262	0.894007	0.418252	0.355221	0.0837501	0.245912	0.83563	0.0848494	0.378442	0.149664	0.0725357	0.0699631	0.948984	0.167414	0.00703307	0.0266002	0.0350138	0.0247084	0.355413	0.504425	0.076198	0.552362	0.377502	0.00790317
ARS-BFGL-NGS-119848	0.60773	0.385382	0.404709	0.552443	0.269857	0.291568	0.0128949	0.922466	0.286521	0.0273189	0.523093	0.938759	0.344105	0.177527	0.156648	0.339093	0.54839	0.892118	0.577586	0.0351672	0.032002	0.380597	0.376097
ARS-BFGL-NGS-114029	0.253581	0.375201	0.832373	0.239897	0.727689	0.659323	0.0509134	0.290456	0.00374545	0.70972	0.105183	0.126725	0.016154	0.578167	0.97964	0.758979	0.561057	0.425776	0.191806	0.651838	0.675152	0.381344	0.465644
ARS-BFGL-NGS-114253	0.129788	0.469432	0.819786	0.237592	0.046564	0.166291	0.740494	0.210856	0.565393	0.0546901	0.147627	0.229059	0.510571	0.0671031	0.020134	0.0519522	0.0811355	0.533652	0.53526	0.0236004	0.00488115	0.381615	0.639647
ARS-BFGL-NGS-20450	0.945221	0.582861	0.571843	0.73067	0.453759	0.498609	0.996615	0.10807	0.0154096	0.00979115	0.444981	0.132439	0.425221	0.172822	0.492934	0.1809	0.124536	0.616413	0.878998	0.853348	0.764756	0.382617	0.55822
ARS-BFGL-NGS-115183	0.0647891	0.225912	0.225307	0.0899704	0.550929	0.825268	0.795915	0.713294	0.047465	0.0235339	0.634916	0.840928	0.316868	0.900185	0.384806	0.738295	0.967253	0.5075	0.843735	0.800104	0.0504116	0.382808	0.457398
ARS-BFGL-NGS-102689	0.0275578	0.0978567	0.0236601	0.576013	0.229692	0.439813	0.230278	0.933212	0.166222	0.0155391	0.395625	0.780778	0.186411	0.398167	0.04674	0.616083	0.812971	0.644631	0.356453	0.0720518	0.999696	0.383067	0.95087
ARS-BFGL-NGS-106454	0.646504	0.908098	0.993246	0.437543	0.284737	0.148709	0.686286	0.610233	0.0121849	0.294872	0.793432	0.548715	0.0447779	0.992362	0.339883	0.588899	0.582647	0.895412	0.665402	0.169641	0.629569	0.383556	0.341526
Hapmap32419-BTA-83359	0.0860743	0.120294	0.614497	0.975108	0.751938	0.82693	0.36516	0.709666	0.0346747	0.88587	0.460877	0.936094	0.0114262	0.43859	0.13548	0.674257	0.255958	0.824101	0.664017	0.150775	0.471874	0.385285	0.3975
BTB-00501637	0.698322	0.850264	0.984118	0.678018	0.0744331	0.706008	0.19803	0.622118	0.0116649	0.744909	0.863745	0.120798	0.70833	0.321192	0.511727	0.554757	0.776688	0.0366082	0.793032	0.265105	0.572895	0.3868	0.038253
BTB-00380334	0.074727	0.457944	0.137434	0.716024	0.0361003	0.455272	0.00661673	0.819899	0.582851	0.888978	0.513531	0.0386433	0.420183	0.00994526	0.429318	0.0608756	0.0304077	0.979732	0.907456	0.502165	0.617731	0.388906	0.202122
ARS-BFGL-NGS-3493	0.714436	0.748083	0.809254	0.796424	0.971462	0.0168281	0.764494	0.984279	0.146075	0.0430151	0.750044	0.00887355	0.313496	0.820836	0.138757	0.933597	0.90906	0.0042029	0.331895	0.700251	0.222458	0.389707	0.400057
Hapmap50452-BTA-70921	0.321536	0.727966	0.385109	0.488967	0.819318	0.717684	0.763155	0.449402	0.00337103	0.10915	0.560357	0.124129	0.0407055	0.501933	0.029237	0.833717	0.748434	0.17529	0.853816	0.155803	0.912002	0.389947	0.846743
ARS-BFGL-NGS-117549	0.713265	0.0353914	0.177522	0.538362	0.602319	0.646266	0.0151494	0.119663	0.308387	0.385333	0.392194	0.861897	0.243219	0.027292	0.955607	0.201095	0.0107802	0.659662	0.907191	0.835205	0.0282683	0.393105	0.369117
BTA-30248-no-rs	0.0948075	0.0185316	0.718181	0.108814	0.304575	0.219157	0.312691	0.0307963	0.0445703	0.23014	0.913677	0.155004	0.378456	0.711339	0.0263298	0.510237	0.879294	0.32656	0.466874	0.0368997	0.479129	0.394661	0.753296
ARS-BFGL-NGS-35553	0.00546961	0.585453	0.213992	0.561495	0.793837	0.143759	0.472619	0.901588	0.0527868	0.832136	0.760557	0.955072	0.0551153	0.360656	0.723254	0.432986	0.689322	0.120193	0.320548	0.349629	0.0418219	0.394806	0.867889
BTA-54244-no-rs	0.813521	0.892571	0.180046	0.305082	0.782456	0.481308	0.919422	0.392108	0.11034	0.0194018	0.0241743	0.437001	0.283947	0.0724617	0.224323	0.0434387	0.00389649	0.300747	0.998062	0.41297	0.289414	0.395367	0.561335
ARS-BFGL-NGS-21434	0.710331	0.580921	0.334038	0.505371	0.0547442	0.943248	0.0969239	0.306137	0.809229	0.328235	0.0257599	0.268701	0.958779	0.0315782	0.468311	0.166227	0.0114073	0.531302	0.00780447	0.819672	0.484217	0.395783	0.0100873
ARS-BFGL-NGS-114023	0.620819	0.885689	0.311487	0.367147	0.313469	0.0748852	0.0833326	0.0586571	0.0200241	0.794241	0.478558	0.498335	0.0136037	0.6338	0.47844	0.560406	0.979418	0.0381216	0.0865932	0.432361	0.741048	0.396307	0.414167
ARS-BFGL-NGS-89044	0.955018	0.453665	0.955366	0.86311	0.0408264	0.667058	0.52999	0.479986	0.0133629	0.87976	0.853878	0.0167305	0.227013	0.281099	0.433142	0.670781	0.15983	0.524213	0.172981	0.657621	0.817115	0.396756	0.143559
Hapmap39680-BTA-70826	0.858136	0.687701	0.772931	0.567862	0.844064	0.736365	0.50832	0.324392	0.00081939	0.229978	0.609736	0.930172	0.00280432	0.834143	0.0650463	0.392263	0.777998	0.00496735	0.127278	0.968528	0.636904	0.397156	0.396182
ARS-BFGL-NGS-92268	0.225987	0.635155	0.678002	0.0147566	0.220779	0.636744	0.468575	0.419122	0.759689	0.0270777	0.175191	0.0848494	0.860413	0.089652	0.0290187	0.727458	0.0244011	0.411462	0.505255	0.00323299	0.741272	0.39821	0.37071
BTB-01594708	0.0870437	0.762811	0.390392	0.018111	0.53322	0.884654	0.693379	0.171527	0.00179756	0.247605	0.333209	0.407671	0.0078193	0.739376	0.732826	0.12003	0.281147	0.493086	0.472083	0.407986	0.411972	0.4	0.504268
ARS-BFGL-NGS-13221	0.575004	0.728228	0.6221	0.315247	0.243897	0.697076	0.806014	0.709158	0.0539676	0.468348	0.865783	0.0249968	0.0179331	0.294972	0.0416246	0.240454	0.364979	0.105818	0.619638	0.413495	0.2553	0.401456	0.247658
BTB-01460624	0.273665	0.231966	0.191893	0.568776	0.613258	0.687157	0.384146	0.972848	0.125044	0.614416	0.755642	0.962034	0.666789	0.892087	0.0231095	0.879254	0.488734	0.359636	0.885461	0.0384925	0.0253423	0.401781	0.427162
BTB-00080812	0.794091	0.861125	0.721067	0.919107	0.0307484	0.110292	0.292071	0.956006	0.0147337	0.246627	0.260875	0.827322	0.0659662	0.481669	0.656496	0.322771	0.974022	0.898349	0.449649	0.574746	0.243774	0.4047	0.824186
ARS-BFGL-NGS-107207	0.657051	0.658785	0.148356	0.146505	0.659408	0.264827	0.0415298	0.447574	0.87078	0.795194	0.0395851	0.0903096	0.81817	0.000200861	0.978707	0.00040211	0.000202258	0.468091	0.878514	0.669082	0.577857	0.406301	0.729459
Hapmap60281-rs29010321	0.0359833	0.343952	0.164084	0.148798	0.132093	0.00493324	0.0678086	0.455686	0.53339	0.0751063	0.960877	0.665513	0.898956	0.588095	0.0490774	0.348732	0.697357	0.326698	0.0328657	0.00187156	0.912923	0.406396	0.529943
Hapmap52177-rs29018251	0.591844	0.728364	0.426427	0.947808	0.820177	0.0266969	0.676346	0.980989	0.0198699	0.319232	0.806274	0.870153	0.0328115	0.447023	0.204758	0.457451	0.501688	0.109983	0.777964	0.796692	0.782241	0.406775	0.320946
BTB-01226567	0.991934	0.614202	0.809658	0.183806	0.333499	0.865683	0.547973	0.0427333	0.0132355	0.0537179	0.83648	0.408527	0.448747	0.947791	0.421884	0.872664	0.623555	0.617554	0.0374901	0.151241	0.354515	0.410319	0.651661
BTB-01595821	0.808679	0.97577	0.610135	0.478629	0.0875318	0.508728	0.942914	0.0319975	0.330084	0.544596	0.0348097	0.465873	0.155191	0.0456541	0.246448	0.0108614	0.0337557	0.0528407	0.341314	0.72819	0.55312	0.410833	0.0784834
Hapmap54512-rs29023726	0.0323415	0.714319	0.940146	0.136519	0.0262434	0.411127	0.79126	0.566319	0.440473	0.565646	0.0687099	0.0684133	0.733145	0.00771585	0.190859	0.00638912	0.000718887	0.848429	0.727409	0.237023	0.0888534	0.412681	0.949881
ARS-BFGL-NGS-55607	0.341183	0.263869	0.838776	0.402023	0.583736	0.700843	0.143577	0.665475	0.010316	0.364969	0.943029	0.32882	0.0176825	0.745317	0.211073	0.697426	0.320654	0.00453022	0.922206	0.409126	0.0512246	0.413296	0.338756
ARS-BFGL-NGS-26349	0.982794	0.818169	0.394005	0.355734	0.395661	0.560143	0.477002	0.762644	0.0495399	0.157839	0.107026	0.22598	0.00902004	0.109841	0.0115704	0.288865	0.16834	0.116289	0.201667	0.0603261	0.122601	0.413317	0.112623
Hapmap44275-BTA-69573	0.633968	0.755845	0.684276	0.753031	0.802028	0.702078	0.121865	0.238481	0.116692	0.185104	0.217963	0.529663	0.0865139	0.0323584	0.335473	0.482517	0.0427048	0.021611	0.573656	0.00934362	0.192439	0.414503	0.528729
ARS-BFGL-NGS-32858	0.293941	0.87622	0.0767835	0.592909	0.0995552	0.00065943	0.242632	0.884017	0.0255176	0.105712	0.0435416	0.215425	0.0779131	0.056653	0.0193536	0.121292	0.107278	0.279704	0.837054	0.0251243	0.551125	0.415015	0.0553615
ARS-BFGL-NGS-34785	0.646112	0.513747	0.136995	0.427848	0.297121	0.58679	0.585594	0.761268	0.010336	0.685766	0.367921	0.10914	0.0375548	0.430684	0.247234	0.392099	0.6195	0.00201053	0.170953	0.422098	0.357205	0.415541	0.844752
Hapmap52282-rs29018722	0.948227	0.407021	0.679302	0.790968	0.854036	0.735891	0.546075	0.536612	0.0048785	0.104876	0.59237	0.0607882	0.0423232	0.897012	0.0590971	0.553194	0.132815	0.200293	0.251223	0.298974	0.253818	0.416431	0.185708
Hapmap49084-BTA-22130	0.00890398	0.969327	0.0184187	0.113626	0.0122478	0.7193	0.532278	0.0352463	0.576728	0.224392	0.968825	0.198318	0.749777	0.849734	0.586622	0.831082	0.94645	0.313843	0.797432	0.213787	0.94572	0.41724	0.0210987
BTB-00433395	0.545293	0.0841229	0.761032	0.984951	0.793854	0.470581	0.105293	0.80085	0.012509	0.884498	0.821796	0.550246	0.0520452	0.330407	0.630471	0.623757	0.809199	0.638516	0.0414617	0.496538	0.758784	0.418416	0.339415
BTA-69456-no-rs	0.0983102	0.587096	0.0067292	0.982148	0.881496	0.667232	0.0405308	0.364831	0.203314	0.45422	0.137217	0.75665	0.190199	0.0347142	0.708761	0.0158468	0.12042	0.600578	0.0995322	0.274365	0.162132	0.423245	2.91268e-05
Hapmap41914-BTA-60848	0.829159	0.205532	0.997102	0.0252918	0.132874	0.178901	0.0217401	0.0895222	0.0213923	0.596758	0.54252	0.68773	0.132845	0.106288	0.070277	0.259039	0.355308	0.865851	0.692045	0.0756804	0.478117	0.428819	0.495909
BTB-01973064	0.9005	0.512304	0.501207	0.144103	0.697909	0.869721	0.982073	0.28241	0.677982	0.163355	0.0490708	0.0430854	0.277727	0.150232	0.350714	0.000785025	0.389973	0.977694	0.801858	0.262357	0.0146039	0.428868	0.603721
ARS-BFGL-NGS-111864	0.607861	0.241478	0.801765	0.126403	0.521579	0.366191	0.97458	0.970956	0.0270827	0.344381	0.557064	0.476204	0.069997	0.892921	0.0341369	0.977328	0.935792	0.00122723	0.284811	0.661765	0.774986	0.430468	0.430889
ARS-BFGL-NGS-76347	0.284045	0.17998	0.978683	0.0569419	0.586111	0.0375372	0.312054	0.928486	0.0181878	0.581088	0.949616	0.855948	0.0676704	0.466193	0.544852	0.980406	0.837999	0.0265686	0.368124	0.243567	0.874156	0.430936	0.711738
Hapmap48273-BTA-27740	0.354707	0.165579	0.430218	0.73651	0.617277	0.900575	0.045674	0.658478	0.494226	0.0485858	0.695577	0.0572315	0.728519	0.501952	0.977843	0.436796	0.601411	0.101068	0.236232	0.149164	0.0197205	0.431664	0.0372178
ARS-BFGL-NGS-81139	0.0120519	0.193273	0.984253	0.630363	0.389686	0.33794	0.0912147	0.627992	0.816216	0.678872	0.755953	0.0363725	0.172958	0.0453424	0.00281109	0.335124	0.0805601	0.526224	0.132229	0.00179189	0.364199	0.432872	0.698359
ARS-BFGL-NGS-67309	0.593344	0.988579	0.14362	0.39392	0.717545	0.576815	0.342968	0.0157854	0.937561	0.480347	0.228717	0.51276	0.918472	0.0135064	0.409926	0.0226698	0.0172909	0.477721	0.0226436	0.616849	0.669717	0.433177	0.217022
BTB-00466317	0.329824	0.977638	0.9225	0.116338	0.860048	0.392896	0.615341	0.0355534	0.152831	0.234121	0.234661	0.907624	0.342777	0.655314	0.0094066	0.51041	0.819301	0.452385	0.0408302	0.0166464	0.0493505	0.433557	0.834285
ARS-BFGL-NGS-12630	0.642871	0.276945	0.71634	0.22	0.479803	0.0232158	0.0723464	0.880687	0.0246156	0.49382	0.35023	0.157131	0.00679722	0.438354	0.134199	0.324487	0.371824	0.020827	0.742909	0.985968	0.914975	0.434424	0.00995272
Hapmap38184-BTA-100156	0.309197	0.963041	0.485475	0.815084	0.243801	0.16656	0.869967	0.443633	0.0429126	0.0910861	0.879592	0.712268	0.0230242	0.75756	0.00460014	0.813691	0.738261	0.402381	0.623656	0.0137402	0.342871	0.434465	0.716571
BTB-01048106	0.0848587	0.85706	0.600726	0.675636	0.283005	0.843715	0.386836	0.49889	0.501184	0.809388	0.388802	0.203694	0.755877	0.704704	0.00667491	0.0258338	0.424127	0.367083	0.253085	0.0178759	0.010357	0.435834	0.177954
BTB-00775799	0.0481959	0.846446	0.980827	0.833313	0.0183506	0.365716	0.615981	0.57402	0.579117	0.017182	0.867776	0.619241	0.646417	0.0628205	0.150733	0.048837	0.170021	0.189007	0.827017	0.592083	0.3185	0.435927	0.641784
ARS-BFGL-NGS-11355	0.17632	0.227929	0.35554	0.954802	0.602333	0.0288072	0.784021	0.223001	0.125581	0.444368	0.118979	0.890036	0.662593	0.420192	0.148772	0.386536	0.345849	0.00762466	0.31322	0.686734	0.00734116	0.437364	0.637891
Hapmap45444-BTA-68325	0.217626	0.0297316	0.697418	0.304768	0.700822	0.370364	0.391458	0.02345	0.0158648	0.169735	0.622739	0.257731	0.242901	0.201232	0.128522	0.595858	0.158673	0.289781	0.472004	0.376643	0.680969	0.440224	0.44821
ARS-BFGL-NGS-28179	0.909615	0.891613	0.762669	0.11067	0.446386	0.751294	0.592391	0.0141425	0.0659751	0.0311775	0.274542	0.815396	0.413702	0.393845	0.00814509	0.12734	0.623808	0.00398673	0.06101	0.501706	0.409651	0.442245	0.857164
BTB-01528609	0.246609	0.0287634	0.972943	0.786074	0.616958	0.419135	0.00318348	0.692182	0.476068	0.604288	0.240958	0.283907	0.677469	0.00308324	0.0939033	0.0164639	0.0581877	0.98187	0.981809	0.0483552	0.608672	0.443154	0.782672
BTB-00629775	0.234367	0.0816331	0.557144	0.155981	0.235196	0.676169	0.037078	0.0171984	0.847944	0.201902	0.720394	0.645515	0.0174595	0.00307825	0.967875	0.143146	0.00308136	0.253921	0.888141	0.360594	0.185447	0.445079	0.795899
BTA-97754-no-rs	0.221684	0.388964	0.332642	0.52437	0.381838	0.181977	0.71383	0.753773	0.0118587	0.0512222	0.703633	0.191191	0.0180732	0.385549	0.298359	0.915546	0.790138	0.0337195	0.969477	0.486068	0.727514	0.446437	0.973009
BTA-105204-no-rs	0.988077	0.689964	0.811019	0.816503	0.593593	0.709253	0.774766	0.160987	0.0406759	0.230858	0.172893	0.815711	0.0393006	0.533568	0.292116	0.360048	0.385054	0.0128904	0.786846	0.392527	0.616625	0.446962	0.490763
ARS-BFGL-NGS-26511	0.993743	0.0799576	0.886788	0.550052	0.950153	0.100894	0.691489	0.47829	0.333255	0.133464	0.194118	0.363006	0.233852	0.00459498	0.438759	0.00472039	0.0476631	0.163549	0.694047	0.025862	0.452563	0.449638	0.20066
BTB-01305624	0.283203	0.61021	0.00540471	0.429718	0.0165945	0.92434	0.713179	0.951908	0.113911	0.0120429	0.025813	0.0641348	0.208654	0.0725794	0.706492	0.273624	0.0612362	0.49391	0.845508	0.947735	0.0429948	0.450449	0.162642
Hapmap34526-BES7_Contig402_572	0.170128	0.560484	0.468796	0.925391	0.596629	0.853375	0.517209	0.0500772	0.0278393	0.170006	0.00798799	0.815264	0.00491338	0.121073	0.232813	0.418732	0.485949	0.299896	0.0983028	0.465393	0.70428	0.451354	0.541469
Hapmap59361-rs29017977	0.495347	0.739889	0.318947	0.740751	0.617512	0.396132	0.0498532	0.867352	0.00626872	0.204503	0.76211	0.527572	0.0569867	0.0556491	0.102461	0.253448	0.131331	0.863453	0.581713	0.0802444	0.87173	0.453939	0.0900805
Hapmap40418-BTA-37758	0.221663	0.751381	0.714066	0.329817	0.224624	0.523395	0.607635	0.475598	0.0254743	0.0281983	0.924393	0.243903	0.0227752	0.772378	0.227565	0.595783	0.896224	0.121141	0.764053	0.974488	0.295252	0.456163	0.847121
Hapmap31248-BTC-010204	0.829455	0.760215	0.46376	0.602907	0.342893	0.38727	0.65868	0.027464	0.0727898	0.137455	0.956139	0.258629	0.0399076	0.865678	0.031378	0.766574	0.939176	0.0492286	0.601838	0.291109	0.33713	0.45723	0.699072
ARS-BFGL-NGS-41336	0.947428	0.876335	0.830348	0.395121	0.09872	0.185712	0.920221	0.932248	0.024248	0.0425637	0.0801822	0.193817	0.619211	0.084957	0.12687	0.768403	0.0105992	0.197213	0.504346	0.472598	0.130998	0.462796	0.783617
BTB-00098773	0.2878	0.105445	0.260879	0.423982	0.531796	0.0737992	0.851108	0.831113	0.0443607	0.963877	0.33884	0.911311	0.0369363	0.799762	0.324548	0.229223	0.955256	0.332076	0.110707	0.554684	0.815814	0.464364	0.640046
ARS-BFGL-NGS-33067	0.266945	0.414559	0.0205169	0.0057068	0.302519	0.64796	0.84013	0.693024	0.591632	0.635606	0.854932	0.479432	0.363351	0.658493	0.0323992	0.326232	0.600419	0.0179006	0.589628	0.677336	0.175427	0.464741	0.26164
Hapmap40961-BTA-36457	0.0055965	0.527958	0.0377535	0.000360543	0.97419	0.070794	0.551651	0.165988	0.036881	0.0927339	0.610196	0.358831	0.0287887	0.363481	0.936777	0.782511	0.798238	0.685809	0.863006	0.524528	0.208161	0.465374	0.238199
ARS-BFGL-NGS-50379	0.865988	0.968653	0.199638	0.0417883	0.693909	0.491013	0.795151	0.983133	0.0577715	0.0421065	0.346828	0.349104	0.243789	0.706028	0.122647	0.653932	0.883956	0.0895508	0.813545	0.879951	0.320626	0.46622	0.781895
Hapmap38310-BTA-39213	0.528106	0.921307	0.0984535	0.87462	0.702734	0.729852	0.0498547	0.263117	0.918073	0.675319	0.0445298	0.812185	0.449723	0.0183183	0.00123792	0.0572846	0.376804	0.692143	0.527869	9.97152e-05	0.896548	0.466505	0.855659
ARS-BFGL-NGS-88182	0.142107	0.0134139	0.025318	0.435431	0.132444	0.122721	0.112914	0.03601	0.743247	0.842445	0.412377	0.531482	0.614178	0.972596	0.00408917	0.766536	0.437494	0.134549	0.319275	0.016043	0.203923	0.466799	0.654713
Hapmap38878-BTA-112098	0.364548	0.166997	0.256582	0.385623	0.0607786	0.437841	0.505294	0.773181	0.0310112	0.318954	0.201627	0.2909	0.370758	0.460255	0.317215	0.202027	0.0607468	0.0402141	0.576361	0.666208	0.730143	0.472816	0.0472819
ARS-BFGL-NGS-82479	0.543192	0.534716	0.0629508	0.0103773	0.0558768	0.33112	0.59224	0.090485	0.207631	0.627257	0.163552	0.312353	0.0414385	0.0733596	0.653903	0.00321314	0.113044	0.851984	0.977127	0.559965	0.036721	0.475084	0.131063
ARS-BFGL-NGS-12402	0.998379	0.11837	0.926774	0.455079	0.295747	0.774678	0.471563	0.388405	0.933753	0.722788	0.00812548	0.00129427	0.453704	0.00601565	0.778546	0.00353073	0.0055813	0.0664037	0.409819	0.289274	0.707295	0.476417	0.389028
ARS-BFGL-NGS-101125	0.476728	0.66484	0.0679371	0.0220949	0.58836	0.791742	0.488893	0.5506	0.0426768	0.685534	0.745412	0.0196753	0.0804411	0.746922	0.986597	0.127889	0.760185	0.828425	0.962675	0.935996	0.657307	0.476705	0.221479
ARS-BFGL-NGS-27183	0.671578	0.872197	0.57079	0.745027	0.0627161	0.824353	0.487001	0.970741	0.00329766	0.664989	0.775422	0.11229	0.031028	0.341993	0.175839	0.62685	0.963614	0.770171	0.755209	0.258225	0.864946	0.477548	0.664571
ARS-BFGL-NGS-19762	0.389305	0.651725	0.712202	0.0524032	0.586335	0.920675	0.13459	0.55205	0.675992	0.0785251	0.0167709	0.978012	0.839407	0.0315363	0.0833878	0.0244258	0.0028271	0.236866	0.406184	0.274096	0.607795	0.481537	0.323854
ARS-BFGL-NGS-36391	0.979394	0.154884	0.46231	0.887527	0.433203	0.149228	0.0669271	0.177865	0.0121823	0.813983	0.756652	0.142005	0.0375461	0.752298	0.853537	0.357197	0.978196	0.464459	0.65571	0.834249	0.462087	0.482568	0.0530532
ARS-BFGL-NGS-75099	0.491677	0.0331696	0.689884	0.469562	0.83428	0.821955	0.900463	0.576932	0.283429	0.236812	0.123103	0.0977778	0.247042	0.0538177	0.154964	0.0379064	0.0328322	0.228028	0.184731	0.505717	0.0211045	0.483258	0.459603
UA-IFASA-2310	0.188484	0.572599	0.0599877	0.609217	0.0320693	0.0550996	0.803224	0.773514	0.15062	0.546347	0.0144899	4.84755e-05	0.326895	0.177376	0.34864	0.110552	0.0198636	0.888552	0.0171937	0.106803	0.433384	0.483302	0.686043
BTA-18060-no-rs	0.594845	0.80681	0.334426	0.045921	0.567849	0.605604	0.983813	0.042341	0.625694	0.0203845	0.1502	0.803806	0.816104	0.520148	0.0949061	0.63279	0.101056	0.0764157	0.0267857	0.541963	0.096022	0.484033	0.737691
ARS-BFGL-NGS-115980	0.984535	0.0366364	0.759476	0.00782076	0.368916	0.914477	0.0603454	0.336407	0.334133	0.382736	0.102088	0.955134	0.211097	0.0638298	0.0113583	0.042622	0.131012	0.990527	0.571742	0.00888206	0.926621	0.484844	0.255988
BTB-00373508	0.233565	0.866059	0.679399	0.423333	0.148017	0.643499	0.150344	0.649335	0.104628	0.236603	0.147223	0.706894	0.40145	0.0651574	0.0153836	0.76586	0.0754221	0.515105	0.74395	0.0209643	0.0214134	0.486888	0.585973
BTB-00037084	0.533407	0.10263	0.773087	0.86228	0.00276953	0.941644	0.962665	0.609209	0.00949297	0.183469	0.198334	0.816985	0.304246	0.819726	0.809026	0.690053	0.168942	0.11606	0.0478002	0.31944	0.426956	0.490591	0.169217
ARS-BFGL-NGS-71052	0.352574	0.0303853	0.683211	0.478298	0.570647	0.153486	0.732236	0.534957	0.00866339	0.697384	0.586917	0.318671	0.0851273	0.784986	0.00674982	0.818152	0.644195	0.193571	0.319144	0.0869799	0.623532	0.490703	0.138058
ARS-BFGL-NGS-109626	0.359114	0.845177	0.00179704	0.153356	0.308392	0.615975	0.00699796	0.317577	0.048761	0.284379	0.133806	0.580264	0.0339572	0.978318	0.378978	0.306973	0.510025	0.897247	0.364068	0.287713	0.333779	0.491032	0.609936
UA-IFASA-8584	0.522305	0.287865	0.925135	0.247039	0.0488589	0.479887	0.978302	0.446326	0.601006	0.993375	0.00347068	0.487645	0.48186	0.0238263	0.716529	0.147721	0.0108572	0.887202	0.0067983	0.636038	0.318326	0.49235	0.250695
BTB-01521401	0.668997	0.192089	0.209047	0.620362	0.0190593	0.548441	0.957252	0.727586	0.806094	0.0671524	0.00584148	0.578677	0.339137	0.00519431	0.823904	0.0228955	0.00222114	0.310338	0.35648	0.473852	0.552261	0.495728	0.497085
BTB-00519289	0.465112	0.312207	0.843626	0.528217	0.614056	0.464799	0.438898	0.172044	0.0042895	0.893388	0.398286	0.221348	0.0121273	0.37459	0.0115871	0.981178	0.312197	0.229132	0.732743	0.0593512	0.368436	0.496386	0.775651
Hapmap50858-BTA-108088	0.22232	0.669721	0.91913	0.504356	0.188297	0.470481	0.173258	0.788944	0.0990868	0.074874	0.00833527	0.690878	0.14607	0.228469	0.682988	0.0497676	0.07935	0.592258	0.842889	0.449589	0.00629657	0.497098	0.0651084
Hapmap42329-BTA-80748	0.677007	0.98318	0.771811	0.00843158	0.153365	0.0310649	0.62019	0.613538	0.587873	0.559064	0.209521	0.653563	0.267598	0.125166	0.47944	0.016167	0.310801	0.406482	0.158986	0.12147	0.0157288	0.498889	0.569569
ARS-BFGL-NGS-38920	0.0224034	0.398523	0.796969	0.148766	0.55076	0.231767	0.156399	0.000718265	0.639064	0.11774	0.0895503	0.138873	0.575492	0.285196	2.9428e-05	0.62109	0.269713	0.368575	0.327806	5.63761e-05	0.5386	0.499285	0.000568278
Hapmap48926-BTA-86576	0.938668	0.916398	0.713025	0.870644	0.553223	0.327471	0.0184109	0.375504	0.0302096	0.282424	0.219389	0.390508	0.0458289	0.827859	0.00780042	0.260603	0.862595	0.180524	0.404362	0.0702074	0.329827	0.50028	0.141979
ARS-BFGL-NGS-15933	0.15779	0.288453	0.064882	0.354904	0.100293	0.131648	0.876041	0.571806	0.00319366	0.938167	0.0879831	0.14811	0.00390203	0.446473	0.240111	0.614112	0.0537594	0.00976343	0.213779	0.585916	0.298558	0.500399	0.109163
BTB-01694723	0.907383	0.634834	0.0830071	0.579609	0.824989	0.136486	0.556801	0.210957	0.0141224	0.0507502	0.23259	0.19407	0.0345528	0.201428	0.0694559	0.322151	0.484927	0.673261	0.897151	0.096612	0.381835	0.502046	0.201368
ARS-BFGL-BAC-15450	0.984601	0.396815	0.0653858	0.594233	0.436538	0.362056	0.0862451	0.000388921	0.668401	0.0354319	0.671715	0.833101	0.542916	0.787358	0.280571	0.849477	0.606294	0.722194	0.00104094	0.158362	0.7117	0.502165	0.00313925
ARS-BFGL-NGS-5850	0.733019	0.184335	0.956314	0.879899	0.210719	0.640393	0.0482633	0.114123	0.00450889	0.0910749	0.59818	0.272531	0.7777	0.384848	0.64631	0.303936	0.651986	0.166019	0.51954	0.77337	0.120269	0.502472	0.243255
BTB-00178966	0.557633	0.543063	0.135676	0.049026	0.721415	0.040723	0.475097	0.1605	0.0382189	0.929427	0.354382	0.438264	0.345731	0.683472	0.439598	0.252389	0.667799	0.490585	0.452917	0.792996	0.469504	0.503987	0.0298365
Hapmap53755-rs29023406	0.668526	0.746483	0.760917	0.470463	0.0258919	0.743391	0.0521937	0.0554855	0.258782	0.531924	0.00615958	0.346719	0.116066	0.0227773	0.932573	0.00128417	0.0150229	0.887563	0.833653	0.931633	0.924378	0.504273	0.193691
ARS-BFGL-NGS-57684	0.571119	0.797147	0.0364078	0.651568	0.20544	0.457565	0.516918	0.926117	0.104977	0.980891	0.318494	0.919359	0.0756129	0.202395	0.99317	0.801116	0.0396687	0.0461038	0.358964	0.174265	0.799853	0.506799	0.458189
Hapmap40578-BTA-71629	0.239615	0.131338	0.795719	0.926113	0.157991	0.665393	0.0327092	0.648806	0.361004	0.898333	0.00949406	0.188042	0.329603	0.0377643	0.748819	0.0188131	0.0315041	0.896599	0.940933	0.575309	0.0897122	0.507223	0.396806
ARS-BFGL-NGS-107899	0.787227	0.189274	0.438317	0.00769045	0.881549	0.0654358	0.748901	0.0121525	0.0497538	0.0938109	0.276677	0.515015	0.643666	0.870016	0.271632	0.383411	0.839209	0.277424	0.274054	0.0332566	0.562376	0.508002	0.767836
BTB-00394155	0.701821	0.444014	0.00124049	0.990161	0.940469	0.17912	0.00972466	0.575857	0.179233	0.71209	0.0565871	0.179765	0.412761	0.494124	0.135825	0.10241	0.0350753	0.0138207	0.265856	0.74531	0.121977	0.508176	0.245375
BTB-00131085	0.506284	0.642677	0.693142	0.190135	0.988956	0.195975	0.943038	0.370982	0.015362	0.419773	0.769461	0.522238	0.375643	0.988563	0.808907	0.635461	0.82333	0.334234	0.331207	0.365296	0.891934	0.50978	0.0471117
ARS-BFGL-NGS-86836	0.677012	0.636879	0.135778	0.704564	0.155295	0.12034	0.255672	0.764643	0.174728	0.123663	0.336424	0.873972	0.013526	0.0406149	0.0505126	0.303361	0.122375	0.193767	0.0483444	0.244531	0.0397932	0.510473	0.181455
Hapmap58210-rs29015574	0.52885	0.807897	0.513274	0.685759	0.0194431	0.268186	0.830441	0.908156	0.615578	0.0123545	0.514449	0.883754	0.121351	0.0105362	0.472227	0.487111	8.35685e-05	0.200338	0.268362	0.933032	0.268523	0.511813	0.601956
ARS-BFGL-NGS-399	0.98613	0.783281	0.494806	0.648443	0.428364	0.611973	0.0687245	0.723889	0.449358	0.777691	0.046853	0.0373196	0.826229	0.0181442	0.12934	0.035953	0.0228848	0.226698	0.552883	0.510191	0.243111	0.513064	0.412882
BTB-01876776	0.826071	0.646406	0.384308	0.405906	0.935009	0.351661	0.387027	0.892497	0.221362	0.0220297	0.862411	0.140014	0.025335	0.133473	0.012479	0.951995	0.144579	0.316961	0.86935	0.0333534	0.258138	0.513102	0.373845
ARS-BFGL-NGS-78981	0.373518	0.821463	0.483529	0.0459758	0.536925	0.649031	0.162585	0.398368	0.0533412	0.522537	0.563091	0.559078	0.0234795	0.489334	0.2555	0.9567	0.990765	0.0290042	0.634381	0.668046	0.675763	0.515417	0.631607
BTB-00685397	0.813083	0.699833	0.835673	0.110493	0.509232	0.398108	0.881633	0.0344937	0.903822	0.00544855	0.267593	0.376106	0.5153	0.039578	0.324602	0.365229	0.0212633	0.103246	0.200901	0.89195	0.273622	0.516892	0.358408
BTB-00291825	0.201242	0.990224	0.589546	0.206192	0.710861	0.0149422	0.816501	0.99796	0.116928	0.967158	0.552799	0.0719407	0.011368	0.851374	0.771266	0.559821	0.960014	0.741484	0.693878	0.806452	0.341382	0.517589	0.161801
Hapmap60189-rs29017117	0.00156032	0.896029	0.476055	0.0433283	0.754329	0.152909	0.0592339	0.656963	0.0945027	0.0442667	0.351974	0.341759	0.013217	0.570269	0.485915	0.750801	0.50196	0.429805	0.128684	0.820522	0.359269	0.517698	0.884205
ARS-BFGL-NGS-17234	0.277942	0.665864	0.23435	0.0157853	0.711928	0.0324534	0.0541405	0.889731	0.0243177	0.401608	0.209666	0.215144	0.270372	0.564655	0.506757	0.226308	0.208826	0.697637	0.487788	0.672234	0.735922	0.517803	0.752252
ARS-BFGL-NGS-107347	0.977287	0.227605	0.0522158	0.792784	0.0415018	0.206012	0.0985366	0.720934	0.0703533	0.589897	0.297538	0.656098	0.0330357	0.860661	0.680208	0.047486	0.376073	0.672778	0.941983	0.448031	0.0791764	0.517932	0.0315429
ARS-BFGL-NGS-27078	0.0424329	0.00739598	0.519094	0.612257	0.941681	0.337068	0.668053	0.183289	0.522759	0.0791387	0.60284	0.355212	0.0370644	0.473632	0.384575	0.656204	0.996452	0.2999	0.032786	0.058069	0.4563	0.51852	0.555326
Hapmap49773-BTA-84060	0.280526	0.816206	0.235137	0.331058	0.781849	0.00902412	0.184423	0.344506	0.0246388	0.126817	0.841726	0.375418	0.207414	0.862547	0.00450498	0.460917	0.769522	0.0743564	0.447248	0.107525	0.982528	0.519643	0.594868
Hapmap59803-rs29011136	0.351573	0.833154	0.0101266	0.0490721	0.933625	0.375049	0.417165	0.235028	0.0256429	0.35367	0.112815	0.947094	0.447083	0.0936627	0.888093	0.347745	0.12884	0.557602	0.0236828	0.586792	0.437955	0.519931	0.678872
Hapmap49674-BTA-60512	0.504328	0.125506	0.148872	0.506013	0.520492	0.300979	0.832604	0.0133259	0.00809864	0.120352	0.44863	0.0913636	0.0251722	0.056827	0.743072	0.579413	0.0602377	0.146442	0.688255	0.352114	0.412407	0.520407	0.300317
Hapmap49214-BTA-54587	0.622782	0.0172792	0.813975	0.0115043	0.183203	0.328431	0.233683	0.883739	0.786862	0.160944	0.527701	0.745196	0.0636252	0.0372839	0.345029	0.389006	0.00645581	0.0339912	0.479022	0.523539	0.495383	0.520464	0.273053
Hapmap55456-rs29021604	0.00393082	0.804425	0.19445	0.778563	0.463308	0.813986	0.458225	0.594206	0.0733015	0.13117	0.0917694	0.79506	0.762337	0.0280578	0.30627	0.0255911	0.025898	0.638349	0.478699	0.701595	0.389252	0.521693	0.0851192
ARS-BFGL-NGS-2427	0.0298346	0.209814	0.521838	0.0694998	0.956972	0.179991	0.411993	0.342665	0.0396928	0.326981	0.921399	0.409323	0.0401657	0.935011	0.0375992	0.805833	0.793832	0.0597534	0.460399	0.276349	0.908298	0.521754	0.750545
BTB-00984682	0.220653	0.905713	0.921715	0.386565	0.898408	0.417102	0.0275249	0.60414	0.717903	0.725855	0.0407656	0.362261	0.900999	0.0413553	0.277736	0.0136111	0.0777859	0.0146431	0.0752882	0.472234	0.860486	0.521821	0.472997
ARS-BFGL-NGS-43191	0.276827	0.516438	0.126567	0.740951	0.467047	0.581125	0.83444	0.102	0.00745878	0.978893	0.561974	0.143477	0.00671706	0.935493	0.246751	0.385797	0.656579	0.0151923	0.136019	0.621846	0.163346	0.52342	0.114224
ARS-BFGL-NGS-114052	0.968367	0.216832	0.971169	0.665573	0.880696	0.426141	0.793668	0.550891	0.0311407	0.286546	0.865903	0.519561	0.0142922	0.894089	0.699337	0.989578	0.860623	0.0144609	0.401442	0.203619	0.679296	0.524732	0.152638
BTA-117645-no-rs	0.651488	0.166355	0.832693	0.644368	0.265968	0.376138	0.324304	0.606707	0.800637	0.494385	0.00709324	0.0103626	0.276187	0.0371141	0.709132	0.0181944	0.0227055	0.808658	0.998601	0.520706	0.118271	0.526028	0.808886
BTB-00098799	0.316965	0.115059	0.384111	0.828462	0.339855	0.188222	0.78633	0.525662	0.045406	0.835202	0.487393	0.94968	0.0288609	0.417201	0.154289	0.276345	0.752752	0.234624	0.0826471	0.331738	0.959993	0.526693	0.803988
Hapmap54453-rs29015999	0.791104	0.405566	0.594629	0.699872	0.566528	0.0398851	0.686083	0.570045	0.0148309	0.599909	0.660977	0.148479	0.0328562	0.382665	0.220892	0.782172	0.835825	0.1536	0.952186	0.746942	0.671391	0.527177	0.15175
ARS-BFGL-NGS-102273	0.949135	0.838691	0.170991	0.723381	0.617009	0.272081	0.8739	0.456413	0.00856361	0.868324	0.301907	0.192256	0.119281	0.0863546	0.0362708	0.515744	0.0341656	0.0516298	0.796281	0.314691	0.591306	0.527218	0.961443
ARS-BFGL-NGS-27657	0.0603798	0.524564	0.831436	0.64493	0.2078	0.134919	0.75763	0.928519	0.0242274	0.851477	0.366299	0.912366	0.000636542	0.712129	0.905288	0.956537	0.490214	0.820573	0.430971	0.707169	0.350401	0.527371	0.0177407
ARS-BFGL-NGS-94839	0.54533	0.135151	0.76475	0.479636	0.959262	0.00915721	0.535427	0.775386	0.104168	0.686884	0.415085	0.688092	0.00304278	0.286497	0.967833	0.882529	0.57935	0.0145024	0.148331	0.0353997	0.877578	0.530571	0.585681
BTB-01392143	0.624527	0.952118	0.277717	0.846635	0.251194	0.688189	0.23378	0.334491	0.0296704	0.731765	0.242842	0.100158	0.484077	0.198806	0.0387739	0.147254	0.414381	0.0363339	0.43024	0.479575	0.753353	0.530686	0.844435
ARS-BFGL-NGS-31544	0.173778	0.857419	0.181638	0.0127808	0.417641	0.863233	0.853847	0.0338369	0.118722	0.921034	0.0517406	0.240983	0.209587	0.0482015	0.0203856	0.540581	0.081719	0.00297171	0.118167	0.925793	0.660616	0.530912	0.208771
UA-IFASA-8960	0.0083667	0.366778	0.937276	0.580973	0.0299736	0.386462	0.526436	0.0262877	0.0289983	0.824195	0.911248	0.916275	0.0771977	0.523065	0.541213	0.0999946	0.65174	0.265367	0.796224	0.0827574	0.919697	0.531172	0.157831
ARS-BFGL-NGS-57820	0.893007	0.466385	0.587682	0.542748	0.303983	0.0488802	0.462031	0.220215	0.0182053	0.2781	0.78764	0.141539	0.00205921	0.978281	0.358633	0.392517	0.254523	0.13786	0.177717	0.823979	0.630209	0.531958	0.935621
Hapmap58057-rs29012102	0.926129	0.760732	0.204892	0.953926	0.377003	0.0174175	0.0354091	0.764249	0.0165545	0.654805	0.157488	0.420354	0.204963	0.421412	0.699946	0.525515	0.495954	0.393366	0.78827	0.392943	0.708758	0.532114	0.0808619
ARS-BFGL-NGS-105334	0.308972	0.413904	0.0322999	0.545568	0.73815	0.187756	0.451321	0.42246	0.113534	0.752613	0.0410688	0.607352	0.135034	0.016861	0.915161	0.325716	0.0513627	0.499212	0.445018	0.672073	0.690587	0.537465	0.0886974
ARS-BFGL-NGS-15781	0.920873	0.27261	0.887641	0.280986	0.26538	0.884442	0.283331	0.586193	0.0294533	0.497068	0.199256	0.804067	0.34154	0.0788487	0.00299565	0.510056	0.0407517	0.00425884	0.212755	0.227951	0.369237	0.538093	0.205038
ARS-BFGL-NGS-102029	0.398862	0.958142	0.55266	0.964581	0.99859	0.186363	0.782675	0.00550525	0.364258	0.0238688	0.0311432	0.66686	0.752097	0.803978	0.359713	0.345011	0.541353	0.476794	0.0473645	0.0833859	0.624244	0.53952	0.20437
ARS-BFGL-NGS-112356	0.929131	0.136752	0.0561037	0.857548	0.920296	0.559643	0.19034	0.263498	0.172456	0.487584	0.0411637	0.0891943	0.435812	0.0313676	0.858389	0.0326273	0.0368537	0.547301	0.42808	0.785559	0.787541	0.539818	0.0294894
BTB-01191390	0.093166	0.789756	0.422749	0.248729	0.823119	0.480484	0.0486257	0.561502	0.177672	0.247452	0.0389629	0.356476	0.207918	0.0174592	0.659231	0.323537	0.0222578	0.0051613	0.170448	0.0731989	0.809028	0.539907	0.94197
ARS-BFGL-NGS-26474	0.653053	0.684203	0.622262	0.924705	0.0265021	0.713618	0.019932	0.953104	0.618928	0.145509	0.000197628	0.238192	0.732419	0.005051	0.494599	0.0515738	0.00763756	0.242372	0.123581	0.0661735	0.112574	0.540627	0.572528
BTB-00053237	0.272708	0.305408	0.803676	0.4085	0.234668	0.311273	0.137801	0.748992	0.241187	0.571338	0.0243	0.00753059	0.653808	0.0236831	0.65733	0.0133013	0.00598914	0.167322	0.749626	0.20205	0.960335	0.540979	0.987039
ARS-BFGL-NGS-98808	0.668148	0.729386	0.419651	0.133027	0.976889	0.107317	0.276132	0.460276	0.0464733	0.939262	0.618156	0.0300662	0.0519949	0.20052	0.216946	0.449228	0.917687	0.25509	0.279518	0.480547	0.663124	0.541027	0.730251
ARS-BFGL-NGS-101918	0.0564245	0.811807	0.000264633	0.256241	0.49015	0.358707	0.814807	0.513966	0.517766	0.23223	0.125814	0.0434581	0.6861	0.0192105	0.254794	0.0378133	0.0445571	0.0506877	0.44594	0.783486	0.631905	0.542376	0.82039
ARS-BFGL-BAC-31025	0.314843	0.181928	0.904939	0.0085873	0.183298	0.116271	0.580863	0.733354	0.0621508	0.899877	0.0136687	0.279193	0.432191	0.125974	0.479155	0.0241791	0.236423	0.425429	0.239996	0.825937	0.392003	0.543835	0.462713
BTB-01368652	0.848513	0.141502	0.911422	0.995031	0.381589	0.0129858	0.852493	0.280543	0.0151029	0.347799	0.082262	0.874919	0.0110318	0.358047	0.194522	0.0850956	0.848352	0.070703	0.400519	0.893766	0.761633	0.546228	0.311888
BTB-01226603	0.982414	0.508423	0.776952	0.310121	0.37217	0.914097	0.819357	0.0806686	0.0145395	0.0247937	0.884627	0.570558	0.504362	0.788746	0.428296	0.612145	0.846008	0.339099	0.336038	0.0808085	0.353524	0.547995	0.864294
BTA-55165-no-rs	0.497078	0.976579	0.0110593	0.91268	0.854858	0.89961	0.162001	0.224899	0.526636	0.391848	0.450397	0.972028	0.379412	0.937009	0.0492854	0.305508	0.606885	0.73425	0.343996	0.0392216	0.0269424	0.55015	0.465687
BTA-53322-no-rs	0.502439	0.0431523	0.728021	0.315825	0.935605	0.0191233	0.185548	0.737875	0.688646	0.762299	0.132332	0.798853	0.987491	0.0107663	0.34681	0.0467705	0.00917914	0.275389	0.405336	0.811924	0.773057	0.552134	0.614038
BTB-00798633	0.8856	0.309923	0.630542	0.197322	0.955081	0.030611	0.961296	0.0878284	0.0330786	0.970204	0.414485	0.00694651	0.452482	0.982664	0.546915	0.631287	0.886975	0.411602	0.782563	0.86308	0.704356	0.557304	0.917485
Hapmap27851-BTC-071689	0.195327	0.703719	0.387202	0.448375	0.0121283	0.177554	0.887506	0.38218	0.0383298	0.434644	0.379682	0.212072	0.216218	0.0807206	0.0583703	0.31474	0.116449	0.0309457	0.245848	0.728157	0.451353	0.560959	0.294666
Hapmap53221-rs29019635	0.288026	0.102951	0.286373	0.740127	0.00810803	0.0714852	0.582341	0.3456	0.375134	0.0152618	0.0337456	0.0661165	0.69158	0.497704	0.768245	0.506585	0.586682	0.134721	0.00727732	0.487182	0.324586	0.561101	0.604399
ARS-BFGL-NGS-101877	0.063592	0.603456	0.177907	0.547176	0.337434	0.196756	0.0255384	0.050888	0.219675	0.00274418	0.487089	0.753136	0.378307	0.619481	0.19489	0.0761971	0.63096	0.80324	0.574782	0.202638	0.00868437	0.561106	0.377252
ARS-BFGL-NGS-42506	0.4087	0.337826	0.562597	0.700232	0.399818	0.00232148	0.923558	0.67848	0.0120283	0.589725	0.724735	0.380845	0.182222	0.641139	0.0878345	0.814377	0.597287	0.981205	0.0569972	0.0657148	0.475943	0.562589	0.7538
ARS-BFGL-NGS-2750	0.188625	0.189355	0.803414	0.999391	0.627881	0.964667	0.295898	0.648228	0.46623	0.0281836	0.777656	0.237529	0.525255	0.58588	0.0473024	0.043788	0.241877	0.201949	0.0313257	0.190523	0.195861	0.563867	0.122371
BTB-00805391	0.243696	0.784027	0.465725	0.365593	0.825789	0.400301	0.823206	0.182159	0.631012	0.978884	0.413646	0.0364027	0.473572	0.879737	0.320816	0.759463	0.608927	0.0447012	0.189124	0.589108	0.0421238	0.568656	0.375776
Hapmap33484-BTA-142221	0.921514	0.344448	0.816723	0.340543	0.432086	0.883878	0.307147	0.763322	0.067789	0.0258356	0.440475	0.405462	0.235067	0.762425	0.973584	0.937347	0.297434	0.60355	0.708677	0.704894	0.684995	0.569184	0.231885
BTB-00364735	0.332749	0.123261	0.835173	0.843634	0.326266	0.0685399	0.2378	0.449793	0.333482	0.236487	0.0464837	0.998195	0.41326	0.0315317	0.00412136	0.187555	0.0265228	0.729754	0.346257	0.000880966	0.328589	0.572186	0.479482
BTA-111854-no-rs	0.0212337	0.895903	0.854538	0.339964	0.764229	0.742296	0.837727	0.401752	0.647265	0.929232	0.0398068	0.00828836	0.997176	0.0200123	0.808443	0.00520562	0.0587275	0.364943	0.112026	0.608934	0.310066	0.57321	0.143943
ARS-BFGL-NGS-23532	0.13291	0.521522	0.680646	0.836354	0.0942142	0.130084	0.0106428	0.0283666	0.671689	0.447606	0.226879	0.214199	0.624509	0.0205926	0.852895	0.0281984	0.0401193	0.59451	0.807192	0.494518	0.55017	0.574629	0.0573818
Hapmap38777-BTA-73331	0.402973	0.410163	0.0995078	0.127977	0.432441	0.308223	0.93044	0.867464	0.235736	0.0435106	0.842929	0.0918284	0.377318	0.693824	0.555778	0.297849	0.251332	0.044348	0.0159513	0.273231	0.00846565	0.575113	0.758211
ARS-BFGL-NGS-117290	0.175783	0.510444	0.635865	0.650842	0.0330194	0.147145	0.238185	0.688883	0.410516	0.394992	0.0900898	0.626757	0.449236	0.173455	0.00251715	0.0335163	0.0391508	0.875115	0.104839	0.000802985	0.255794	0.576045	0.551546
ARS-BFGL-NGS-39328	0.485254	0.850894	0.271332	0.763191	0.376588	0.401268	0.333756	0.208687	0.13104	0.560187	0.300586	0.629856	0.1932	0.209677	8.37685e-18	0.0285379	0.0272492	0.702231	0.778579	2.9215e-22	0.465288	0.576311	0.771181
ARS-BFGL-NGS-5226	0.645452	0.57134	0.00868053	0.808705	0.932421	0.895496	0.194953	0.0147884	0.0823146	0.845162	0.502162	0.027053	0.26983	0.418207	0.931022	0.86238	0.928005	0.318628	0.0890052	0.452637	0.0238103	0.577369	0.502432
BTB-02041628	0.6474	0.500595	0.480068	0.350104	0.108961	0.839143	0.960861	0.455413	0.629334	0.308274	0.39406	0.0323122	0.0366716	0.0425735	0.416643	0.197127	0.148603	0.0150045	0.561287	0.314728	0.996597	0.577771	0.80485
ARS-BFGL-NGS-119664	0.516774	0.904546	0.203266	0.309489	0.0634602	0.294196	0.374091	0.953674	0.141661	0.0656747	0.00516769	0.567814	0.0682123	0.017124	0.260984	0.000642853	0.0369408	0.0189148	0.17189	0.569955	0.730041	0.578201	0.186314
ARS-BFGL-NGS-22883	0.000106061	0.822683	0.815403	0.713556	0.681308	0.538658	0.260687	0.1041	0.0284291	0.622844	0.489555	0.782328	0.384826	0.17971	0.224389	0.183423	0.133897	0.203218	0.799005	0.659734	0.815001	0.581451	0.0208198
ARS-BFGL-NGS-110361	0.653766	0.533067	0.595167	0.333249	0.882446	0.306669	0.820733	0.285805	0.00103359	0.654865	0.0389722	0.0801995	0.00705685	0.274599	0.71759	0.175739	0.246768	0.117948	0.198996	0.57178	0.585954	0.582521	0.111487
ARS-BFGL-NGS-86644	0.894025	0.878086	0.309702	0.0464458	0.448367	0.562948	0.699275	0.315868	0.123731	0.659681	0.357094	0.363608	0.32584	0.581822	0.194828	0.905553	0.409125	0.0152657	0.0361268	0.633737	0.0107949	0.585646	0.46256
Hapmap48839-BTA-65003	0.283785	0.172403	0.79146	0.962917	0.413218	0.731658	0.0295405	0.491511	0.0916877	0.96707	0.097129	0.258978	0.0352966	0.367064	0.00683396	0.663435	0.140436	0.00217182	0.11175	0.398325	0.832953	0.586382	0.0398786
BTB-01465621	0.0234555	0.667956	0.0273148	0.211315	0.24126	0.000289005	0.463699	0.90352	0.169912	0.676626	0.70454	0.712258	0.2695	0.724751	0.323902	0.613704	0.761236	0.255125	0.793894	0.904168	0.014394	0.587772	0.616614
Hapmap57260-rs29023390	0.43073	0.382727	0.484067	0.149252	0.103208	0.676903	0.0971633	0.313117	0.00350934	0.0941651	0.916442	0.312606	0.0216662	0.273204	0.596712	0.0668296	0.107607	0.530553	0.752603	0.773419	0.0830534	0.588077	0.923383
Hapmap36832-SCAFFOLD135185_8729	0.461086	0.265327	0.0790081	0.423644	0.0278433	0.317592	0.483507	0.772623	0.0584595	0.960299	0.208305	0.513889	0.972573	0.0600156	0.486017	0.949589	0.00879682	0.552138	0.929704	0.608038	0.524822	0.589216	0.964195
BTB-00722093	0.886199	0.748896	0.782659	0.917818	0.244226	0.610597	0.0101769	0.844286	0.352768	0.347657	0.0304186	0.152219	0.358591	0.00622221	0.202149	0.0320024	0.0880345	0.243428	0.585339	0.501939	0.167377	0.589241	0.0028931
BTB-01677851	0.10903	0.735961	0.0381918	0.253144	0.799621	0.495046	0.0575972	0.0123806	0.381952	0.121973	0.0289753	0.527922	0.269094	0.0439646	0.352438	0.0147802	0.293255	0.518814	0.428093	0.446325	0.359254	0.58926	0.487269
BTB-00371934	0.361371	0.633011	0.529786	0.157999	0.786621	0.660846	0.720514	0.1906	0.0159882	0.581868	0.301741	0.0124963	0.0505236	0.115732	0.688825	0.228187	0.712004	0.00313679	0.447152	0.0726218	0.355589	0.589465	0.550015
ARS-BFGL-NGS-114036	0.444464	0.83766	0.385275	0.320291	0.366704	0.152991	0.680891	0.421054	0.0673999	0.847394	0.807259	0.440996	0.188955	0.963047	0.0373179	0.440436	0.304564	0.971031	0.547541	0.0284094	0.537759	0.594654	0.982822
BTA-52615-no-rs	0.0162463	0.309753	0.527183	0.321806	0.250931	0.295639	0.23483	0.148627	0.0304028	0.159018	0.706304	0.780489	0.166506	0.232976	0.0281738	0.117054	0.665375	0.205324	0.948234	0.16109	0.769599	0.59823	0.416581
ARS-BFGL-NGS-117528	0.257368	0.675364	0.339232	0.0683219	0.429135	0.596911	0.372649	0.0463912	0.0835315	0.0120131	0.908274	0.679977	0.0865301	0.827775	0.427052	0.076961	0.885936	0.105298	0.663834	0.0481537	0.358784	0.598515	0.811364
INRA-256	0.807583	0.192189	0.262921	0.584254	0.946373	0.669818	0.493803	0.419771	0.119218	0.00257941	0.32885	0.0910507	0.0474596	0.258235	0.741561	0.754556	0.757765	0.110839	0.381137	0.327149	0.0203654	0.600216	0.474134
Hapmap59799-rs29010339	0.877466	0.619874	0.54428	0.159584	0.816715	0.0377577	0.633043	0.0406885	0.062875	0.997651	0.178548	0.555712	0.0214714	0.306552	0.734104	0.947965	0.557255	0.0292731	0.545829	0.289464	0.554729	0.600603	0.72474
ARS-BFGL-NGS-114730	0.686283	0.821066	0.703781	0.575413	0.427273	0.487745	0.972155	0.512556	0.0318159	0.408286	0.124553	0.515156	0.405952	0.450037	0.3184	0.703004	0.226245	0.831131	0.725143	0.190753	0.371593	0.601153	0.0486985
ARS-BFGL-NGS-107359	0.346191	0.380437	0.645742	0.0135088	0.0426589	0.173608	0.814406	0.669548	0.450088	0.614925	0.124802	0.0735306	0.477993	0.108515	0.211137	0.0440422	0.558192	0.504725	0.345624	0.324629	0.0224535	0.603484	0.95666
ARS-BFGL-NGS-116296	0.852904	0.790896	0.556098	0.661701	0.0440984	0.192241	0.48102	0.97726	0.377156	0.143339	0.020456	0.412512	0.201111	0.00108872	0.516334	0.00118666	0.0278713	0.941919	0.724634	0.428789	0.258359	0.603794	0.254765
ARS-BFGL-NGS-25833	0.0206024	0.817634	0.00176186	0.0234095	0.209031	0.119508	0.0856182	0.0610065	0.32799	0.00274754	0.147725	0.0896714	0.268015	0.310786	0.864178	0.0573852	0.348604	0.515762	0.805902	0.763222	0.779171	0.604813	0.753447
Hapmap56622-rs29010987	0.0392549	0.327332	0.220928	0.975922	0.725202	0.501735	0.596241	0.465696	0.821939	0.141896	0.0420838	0.047492	0.600301	0.147956	0.857659	0.0460067	0.0387697	0.862706	0.650772	0.90653	0.60721	0.605132	0.858534
ARS-BFGL-NGS-47406	0.0304915	0.569407	0.639205	0.967769	0.145145	0.137704	6.28332e-05	0.530284	0.0714183	0.673996	0.840629	0.217455	0.207666	0.170922	0.475488	0.898561	0.0170668	0.3265	0.926172	0.0953282	0.467619	0.605209	0.164167
Hapmap59198-rs29011285	0.236564	0.821591	0.816111	0.128363	0.356142	0.858076	0.128803	0.470127	0.043096	0.166823	0.0320047	0.249302	0.160177	0.0147445	0.124442	0.127625	0.0961655	0.171541	0.284335	0.471275	0.1234	0.607508	0.333113
ARS-BFGL-BAC-2817	0.748714	0.705073	0.544963	0.0165482	0.0757255	0.23187	0.745542	0.544007	0.0019764	0.573237	0.17593	0.0696441	0.149056	0.35772	0.29247	0.770688	0.701914	0.33615	0.10514	0.658386	0.191389	0.607655	0.241193
ARS-BFGL-NGS-105415	0.512539	0.645399	0.273327	0.957518	0.453301	0.117703	0.838767	0.16442	0.0073836	0.187877	0.0311827	0.794903	0.0554476	0.11409	0.423101	0.273708	0.113995	0.00157166	0.121797	0.0583856	0.131401	0.607962	0.627795
BTB-01552316	0.771125	0.0730062	0.756997	0.781975	0.968074	0.744708	0.599687	0.717677	0.0356144	0.907983	0.557612	0.042749	0.209313	0.972711	0.366522	0.690233	0.955048	0.0234492	0.0656954	0.276501	0.524358	0.608244	0.261312
BTA-27682-no-rs	0.589068	0.533351	0.212295	0.600645	0.408324	0.314033	0.554357	0.623824	0.409846	0.697977	0.0479281	0.0269664	0.152464	0.180556	0.590561	0.674574	0.027775	0.00195386	0.538121	0.068164	0.5834	0.608934	0.95546
ARS-BFGL-NGS-113038	0.133434	0.587313	0.537528	0.8852	0.666027	0.218306	0.703266	0.65605	0.109766	0.167104	0.34668	0.961299	0.117109	0.989776	0.124626	0.607825	0.914102	0.00628941	0.0319106	0.739808	0.0134653	0.608948	0.0312427
Hapmap27965-BTA-148364	0.419392	0.406023	0.968722	0.267916	0.349225	0.364446	0.763409	0.113627	0.0450744	0.588105	0.0151372	0.110892	0.0599748	0.278971	0.209824	0.817888	0.0933326	0.00941128	0.102049	0.661379	0.848307	0.609655	0.65482
ARS-BFGL-NGS-65689	0.458516	0.0725369	0.92693	0.653438	0.0972874	0.147224	0.00774512	0.0127812	0.909077	0.768658	0.0091525	0.87425	0.733215	0.0183634	0.758254	0.294339	0.179862	0.448967	0.00339516	0.623211	0.236426	0.611015	0.316968
Hapmap49763-BTA-80570	0.427908	0.0220498	0.508021	0.0957388	0.993577	0.833967	0.66671	0.0896958	0.0441336	0.229497	0.969347	0.0554043	0.0891975	0.733994	0.128736	0.608873	0.539429	0.0370909	0.27259	0.873093	0.848188	0.613684	0.614948
BTA-90174-no-rs	0.604829	0.00238663	0.0785963	0.985371	0.0432206	0.3269	0.495072	0.6577	0.0548273	0.756679	0.208372	0.930279	0.267299	0.0268512	0.152735	0.0202232	0.0812885	0.367043	0.215434	0.393992	0.350859	0.613794	0.543684
ARS-BFGL-NGS-33562	0.828132	0.0398785	0.372964	0.281707	0.919073	0.805349	0.521963	0.377607	0.716707	0.0208128	0.0484442	0.100524	0.534074	0.318938	0.966148	0.00717756	0.80678	0.143803	0.447016	0.281149	0.0763622	0.613941	0.109074
ARS-BFGL-NGS-102880	0.950718	0.044138	0.0611467	0.568747	0.00128566	0.5108	0.659762	0.0882514	0.393691	0.587921	0.132686	0.031186	0.977208	0.0229965	0.0441598	0.117733	0.106222	0.0799364	0.56674	0.303264	0.969563	0.615951	0.161942
Hapmap51323-BTA-84058	0.350944	0.833471	0.154892	0.103803	0.968	0.00424805	0.364309	0.426632	0.0218115	0.207662	0.627538	0.428835	0.181281	0.727327	0.00925391	0.201213	0.939203	0.15262	0.323814	0.102502	0.614455	0.616881	0.471433
ARS-BFGL-NGS-8803	0.30192	0.972461	0.134583	0.569995	0.661079	0.0282296	0.26669	0.705389	0.0115973	0.414405	0.497037	0.781151	0.00412106	0.369697	0.0947333	0.619833	0.674323	0.0993819	0.813679	0.642885	0.702814	0.61697	0.643734
Hapmap44268-BTA-66621	0.337277	0.262255	0.478356	0.182419	0.525537	0.608677	0.0435989	0.0307171	0.970463	0.195681	0.00303142	0.279359	0.747139	0.00567477	0.644823	0.0982764	0.000777028	0.130494	0.192805	0.569324	0.660632	0.616996	0.355365
BTB-00180546	0.425228	0.530051	0.25732	0.171007	0.568298	0.334216	0.494673	0.229287	0.0377124	0.0949198	0.0219481	0.729592	0.0286537	0.168869	0.38789	0.431618	0.0905032	0.396201	0.700202	0.633261	0.445884	0.618021	0.0900809
BTB-00939873	0.613075	0.802438	0.154239	0.185855	0.134536	0.0341946	0.686526	0.382105	0.0122142	0.0667386	0.713305	0.565848	0.291896	0.804649	0.052101	0.264193	0.554442	0.0506606	0.660497	0.455275	0.2538	0.618532	0.199706
ARS-BFGL-NGS-113864	0.388132	0.818849	0.01256	0.251048	0.0361315	0.860399	0.955774	0.440854	0.213266	0.0131401	0.60273	0.111202	0.19874	0.754302	0.705982	0.321307	0.804952	0.15218	0.768769	0.362936	0.598381	0.620023	0.62216
ARS-BFGL-NGS-28605	0.500353	0.127828	0.693114	0.725176	0.950134	0.00984354	0.00378957	0.352852	0.559204	0.524929	0.494502	0.330554	0.124528	0.52628	0.97775	0.441355	0.637478	0.431798	0.0260869	0.676606	0.0200235	0.621597	0.290996
ARS-BFGL-NGS-44350	0.971055	0.310678	0.504376	0.384426	0.704686	0.21303	0.0866084	0.786171	0.0259534	0.329395	0.183887	0.764836	0.120781	0.9321	0.00292079	0.648571	0.743258	0.01283	0.652505	0.133161	0.972473	0.622363	0.25132
Hapmap43637-BTA-63823	0.492112	0.465695	0.928063	0.262995	0.835302	0.382212	0.916309	0.216384	0.041858	0.630823	0.437383	0.962343	0.0180383	0.0836816	0.981601	0.398033	0.129517	0.969363	0.529783	0.938853	0.777445	0.623058	0.282138
Hapmap60963-rs29015781	0.018981	0.0215708	0.184473	0.925387	0.648411	0.0840965	0.352691	0.242043	0.846347	0.588013	0.842054	0.649642	0.966573	0.39938	0.00397633	0.88026	0.951979	0.151298	0.566854	0.0274569	0.737063	0.623729	0.0368436
BTB-00330379	0.672411	0.309088	0.0454938	0.705802	0.0447513	0.611681	0.112716	0.174473	0.0511379	0.445512	0.0469984	0.0345902	0.962187	0.479965	0.923866	0.152848	0.440573	0.550666	0.0380423	0.473261	0.673975	0.624867	0.097778
Hapmap31739-BTA-130466	0.941456	0.541697	0.928926	0.983076	0.606894	0.0394196	0.935709	0.806117	0.67407	0.374137	0.88522	0.729979	0.94417	0.0391787	0.0836039	0.284409	0.047582	0.107808	0.338894	0.000451586	0.621631	0.626561	0.364638
Hapmap47068-BTA-64117	0.0853099	0.614982	0.466101	0.415732	0.287206	0.547287	0.664794	0.483692	0.0363998	0.0318547	0.275764	0.762625	0.150307	0.989978	0.100193	0.610749	0.980886	0.522087	0.708032	0.00950972	0.0799544	0.628775	0.525403
Hapmap47732-BTA-77644	0.927894	0.938231	0.200596	0.398754	0.44474	0.35868	0.00184887	0.330727	0.340191	0.719446	0.265709	0.408014	0.229436	0.00422543	0.644987	0.0365686	0.0697702	0.0199155	0.907806	0.196174	0.542211	0.629098	0.000439574
ARS-BFGL-NGS-119235	0.417469	0.232286	0.00111147	0.17872	0.674229	0.0384392	0.829369	0.669458	0.0498797	0.317152	0.596249	0.70422	0.119484	0.89984	0.819625	0.529792	0.806925	0.281357	0.928218	0.556894	0.595892	0.630262	0.705258
ARS-BFGL-NGS-66073	0.360666	0.327751	0.225933	0.598558	0.450309	0.765839	0.857248	0.43269	0.767992	0.0371896	0.0158989	0.0139972	0.760736	0.579785	0.898954	0.161554	0.705975	0.567715	0.718888	0.713497	0.0264526	0.630885	0.937193
ARS-BFGL-NGS-92715	0.546984	0.0235072	0.291238	0.885441	0.749945	0.00386335	0.391856	0.588747	0.0574311	0.764684	0.828859	0.318548	0.374798	0.342424	0.977317	0.0996468	0.282875	0.688081	0.362265	0.716761	0.853256	0.631024	0.337585
ARS-BFGL-NGS-13632	0.684271	0.78783	0.910954	0.0188351	0.532778	0.0340546	0.76894	0.781843	0.283099	0.110595	0.00381764	0.95486	0.493552	0.0855	0.0297369	0.165675	0.246932	0.08414	0.168855	0.335232	0.906526	0.631086	0.487878
ARS-BFGL-NGS-4602	0.495244	0.0872204	0.766803	0.6172	0.244256	0.969418	0.00780883	0.790255	0.444121	0.386632	0.00289306	0.0513618	0.852648	0.0236991	0.571767	0.00494066	0.0989526	0.750191	0.657126	0.268708	0.973282	0.632199	0.00125044
ARS-BFGL-NGS-73607	0.0318549	0.723562	0.438551	0.920901	0.59176	0.968977	0.00177507	0.797949	0.425982	0.0141073	0.342755	0.129766	0.964433	0.105671	0.924644	0.0800311	0.0473993	0.571526	0.585258	0.644597	0.112263	0.632771	0.194186
UA-IFASA-8046	0.479	0.956394	0.938745	0.643262	0.594172	0.613478	0.766739	0.22457	0.864373	0.147903	0.0134772	0.330343	0.0471872	0.0670097	0.759396	0.0267674	0.19894	0.893701	0.895051	0.909418	0.00315739	0.632929	0.178862
BTA-20822-no-rs	0.511166	0.976457	0.0172681	0.20505	0.851153	0.748806	0.365387	0.017415	0.0905331	0.760264	0.339842	0.514027	0.00433935	0.948383	0.214583	0.420078	0.804075	0.02794	0.438325	0.757126	0.606247	0.635442	0.0173515
BTB-00407977	0.256028	0.191616	0.150799	0.383285	0.0296813	0.900643	0.30335	0.315273	0.768555	0.124004	0.713071	0.635052	0.66898	0.136504	0.347127	0.0507659	0.234319	0.0459453	0.650466	0.574203	0.0437662	0.636131	0.336176
BTB-00256297	0.937382	0.81861	0.177884	0.0189995	0.783909	0.499148	0.166975	0.20832	0.0828597	0.262919	0.239504	0.344119	0.211561	0.623245	0.00437943	0.954505	0.598422	0.846271	0.34371	0.000270613	0.0796838	0.638659	0.0421164
ARS-BFGL-NGS-110079	0.0703111	0.251287	0.404417	0.0379249	0.917695	0.400993	0.779094	0.0575712	0.0223079	0.153352	0.106671	0.765616	0.0352884	0.482545	0.556147	0.139366	0.136368	0.17976	0.552969	0.738114	0.304677	0.640456	0.197063
ARS-BFGL-NGS-107395	0.190299	0.661433	0.645546	0.421688	0.765695	0.64798	0.937569	0.440118	0.118655	0.758766	0.119135	0.0678868	0.00045829	0.0927441	0.0288684	0.671313	0.0080355	0.0379854	0.89133	0.316835	0.985876	0.643807	0.155828
ARS-BFGL-NGS-59916	0.0312327	0.634946	0.239035	0.79258	0.0544458	0.821177	0.0529351	0.690389	0.00918731	0.506126	0.147116	0.0792878	0.0104083	0.300251	0.600269	0.504883	0.991335	0.244375	0.074528	0.818925	0.270724	0.644172	0.576402
BTB-01453838	0.152671	0.967066	0.194015	0.899948	0.00900909	0.547088	0.613149	0.0251902	0.527229	0.245901	0.462176	0.120431	0.744999	0.754575	0.0256914	0.322588	0.87902	0.284904	0.0301408	0.0396313	0.30911	0.644475	0.144199
ARS-BFGL-NGS-18743	0.165964	0.274815	0.319635	0.687873	0.0230409	0.106555	0.524205	0.172037	0.291632	0.0256929	0.0425234	0.0775644	0.508301	0.414962	0.896364	0.676022	0.433166	0.367305	0.0131738	0.5773	0.269609	0.646591	0.804946
Hapmap44533-BTA-23200	0.393021	0.482309	0.449933	0.670625	0.457854	0.0367658	0.402949	0.425569	0.23771	0.0146033	0.674296	0.985905	0.034654	0.615438	0.238067	0.823003	0.757416	0.092347	0.313864	0.624687	0.0419646	0.648329	0.182011
Hapmap23842-BTA-56935	0.500745	0.207352	0.0439202	0.980572	0.353975	0.00713123	0.358334	0.796333	0.023174	0.977521	0.0960838	0.772542	0.0910834	0.0217277	0.744676	0.193118	0.103648	0.163964	0.092489	0.590473	0.50606	0.649822	0.229304
Hapmap59239-rs29019733	0.684154	0.689437	0.543104	0.087244	0.850238	0.0143599	0.760603	0.914383	0.0340962	0.478943	0.340246	0.241238	0.163385	0.708689	1.05573e-05	0.421122	0.300584	0.0651008	0.159035	0.000311705	0.937935	0.651327	0.961552
Hapmap32862-BTA-159304	0.516144	0.844237	0.299711	0.0344989	0.506237	0.215547	0.731561	0.52809	0.0120939	0.921521	0.147919	0.552853	0.287049	0.248279	0.721422	0.534769	0.943117	0.964986	0.835398	0.674669	0.773381	0.651693	0.356544
Hapmap51732-BTA-46639	0.451868	0.658245	0.501908	0.0536422	0.0197668	0.0852004	0.317833	0.847813	0.0342453	0.0803272	0.355955	0.207762	0.350491	0.341521	0.350751	0.315527	0.781196	0.577839	0.644318	0.561447	0.759388	0.655622	0.983099
Hapmap52434-rs29012066	0.746609	0.192523	0.951685	0.0740811	0.911615	0.288265	0.465649	0.455099	0.0203011	0.751151	0.70949	0.596597	0.0196917	0.670342	0.528492	0.504263	0.7751	0.21751	0.662049	0.0797127	0.988368	0.656259	0.0379496
ARS-BFGL-BAC-15173	0.629324	0.630838	0.340821	0.344448	0.158545	0.680011	0.59731	0.332712	0.00306164	0.0215382	0.649438	0.507474	0.132795	0.553385	0.21259	0.916565	0.473011	0.261361	0.936251	0.766507	0.559063	0.657047	0.956188
BTB-01903909	0.983973	0.311684	0.552967	0.566759	0.131997	0.694711	0.327857	0.0985542	0.0316196	0.25767	0.0406378	0.340197	0.0210597	0.0189257	0.343043	0.439344	0.0109164	0.198554	0.480463	0.921102	0.651389	0.657463	0.129705
BTB-00441121	0.911009	0.0184782	0.294794	0.945284	0.0812516	0.788575	0.670308	0.636922	0.0372727	0.291384	0.318619	0.107658	0.0165567	0.29858	0.806121	0.78587	0.952289	0.269117	0.91146	0.714305	0.189617	0.658359	0.979749
Hapmap41316-BTA-62253	0.379973	0.333576	0.286027	0.427555	0.142695	0.256693	0.648699	0.784745	0.040411	0.521427	0.563509	0.0258422	0.467804	0.847546	0.0142094	0.254005	0.800484	0.202557	0.0132547	0.0669799	0.997151	0.659835	0.572625
BTB-01990000	0.0525892	0.176192	0.360539	0.0846686	0.0312053	0.793466	0.132138	0.187375	0.296556	0.336569	0.607068	0.557601	0.191771	0.0128825	0.237411	0.238786	0.0135275	0.502992	0.0988153	0.0270217	0.466103	0.660069	0.0337791
ARS-BFGL-NGS-100237	0.645185	0.0419932	0.124309	0.0348522	0.474466	0.425284	0.54635	0.90407	0.685129	0.49638	0.039359	0.90753	0.611927	0.0431405	0.717029	0.00439113	0.328068	0.570999	0.0509837	0.478941	0.696131	0.660169	0.108813
BTB-01362502	0.781065	0.0163476	0.328638	0.783922	0.335274	0.91107	0.0558211	0.142398	0.229308	0.0921068	0.00348575	0.297547	0.300485	0.0326164	0.709766	0.000332937	0.0155713	0.507801	0.0514457	0.979455	0.588019	0.664744	0.313352
ARS-BFGL-NGS-44221	0.483566	0.259258	0.684457	0.168704	0.382656	0.661526	0.0499081	0.00424391	0.6158	0.845723	0.212812	0.931618	0.221951	0.187303	0.834498	0.0281199	0.190795	0.419908	0.0256252	0.717766	0.410034	0.66523	0.048137
ARS-BFGL-NGS-11532	0.204801	0.508685	0.00197899	0.529057	0.51387	0.843286	0.316422	0.00252136	0.0860105	0.0971032	0.11983	0.158685	0.192555	0.776908	0.260389	0.00704789	0.785944	0.137198	0.0220756	0.649145	0.215767	0.66685	0.16422
Hapmap50891-BTA-121476	0.0412874	0.625638	0.332465	0.358768	0.858548	0.542401	0.953677	0.484507	0.0873102	0.146572	0.469075	0.445545	0.0167411	0.863845	0.0128682	0.325667	0.70014	0.681052	0.17272	0.0151344	0.1275	0.668738	0.16374
BTB-00468956	0.273796	0.15108	0.465276	0.183165	0.700307	0.0768499	0.326113	0.0788541	0.0055607	0.500182	0.522179	0.295534	0.0986602	0.338055	0.00358815	0.496596	0.258456	0.144884	0.104793	0.0401927	0.564422	0.673726	0.18098
UA-IFASA-8956	0.0742606	0.67419	0.874915	0.219887	0.482909	0.578099	0.297054	0.598327	0.9057	0.64862	0.455248	0.453397	0.77797	0.918824	0.0138939	0.00566677	0.553095	0.618704	0.380509	0.0180274	0.0264408	0.674077	0.766214
ARS-BFGL-NGS-47451	0.847805	0.62148	0.0461513	0.877746	0.707588	0.254444	0.784723	0.825683	0.020074	0.529971	0.0789075	0.287319	0.289851	0.735297	0.144122	0.423916	0.779165	0.070771	0.793809	0.6508	0.48839	0.675719	0.690461
ARS-BFGL-NGS-36727	0.346537	0.00528424	0.472492	0.725032	0.813699	0.0180031	0.0390546	0.618233	0.284613	0.878122	0.859482	0.7561	0.498617	0.210928	0.0177175	0.149906	0.344532	0.573893	0.126933	0.048003	0.802551	0.676378	0.913106
ARS-BFGL-NGS-112771	0.0450319	0.861709	0.0658556	0.992504	0.901783	0.269493	0.032027	0.0340328	0.88721	0.960775	0.0228342	0.32151	0.990865	0.0876126	0.821652	0.0856244	0.0482724	0.394292	0.249844	0.511875	0.148372	0.677063	0.622419
ARS-BFGL-NGS-23776	0.942754	0.435243	0.860603	0.321418	0.299103	0.439855	0.604529	0.157033	0.000729621	0.271802	0.909203	0.824287	0.00048999	0.86313	0.667522	0.489506	0.617983	0.200741	0.0655338	0.167963	0.798368	0.677538	0.889134
BTB-00653188	0.0859008	0.276495	0.16229	0.0970197	0.876132	0.905506	0.00404139	0.361402	0.609291	0.0316371	0.457217	0.192032	0.999763	0.584376	0.0475587	0.55716	0.67794	0.214306	0.0596138	0.191058	0.011376	0.680794	0.688432
BTB-00428684	0.599119	0.90621	0.446776	0.511834	0.125089	0.0260697	0.0493621	0.092065	0.368696	0.174927	0.524192	0.0681416	0.308026	0.0314438	0.657555	0.469226	0.0174757	0.0309027	0.0857189	0.230166	0.425358	0.68546	0.0649007
Hapmap49116-BTA-31557	0.391489	0.528675	0.671365	0.442699	0.0302339	0.467262	0.796642	0.315118	0.863903	0.865293	0.00417747	0.451612	0.35226	0.009484	0.623768	0.0459702	0.00027973	0.584885	0.0702151	0.732227	0.131257	0.685707	0.166576
Hapmap47767-BTA-88245	0.0454733	0.558992	0.373046	0.0366251	0.950372	0.0107411	0.781453	0.979964	0.494011	0.453484	0.504036	0.857735	0.307285	0.321363	0.217463	0.928604	0.412306	0.557788	0.268614	0.0455449	0.874204	0.686566	0.0219712
ARS-BFGL-NGS-44623	0.665411	0.318885	0.144851	0.833267	0.698727	0.946389	0.770284	0.45934	0.0431959	0.0360283	0.731277	0.299536	0.0458974	0.829429	0.51385	0.277401	0.428336	0.187146	0.798363	0.0428421	0.34153	0.687718	0.606019
ARS-BFGL-NGS-91250	0.114275	0.672092	0.341558	0.781335	0.634488	0.0100864	0.0178563	0.0402956	0.337122	0.0273412	0.38884	0.859943	0.91292	0.299216	0.957129	0.604861	0.963162	0.820541	0.437925	0.573662	0.267908	0.688733	0.478549
UA-IFASA-6239	0.287062	0.00640675	0.100392	0.65479	0.931203	0.145287	0.967949	0.860733	0.00976607	0.956295	0.686368	0.847399	0.0119198	0.503954	0.0579109	0.998085	0.525725	0.0259276	0.626601	0.759709	0.924014	0.691419	0.134889
Hapmap59494-rs29020429	0.170937	0.636743	0.855477	0.465938	0.710029	0.652232	0.0446461	0.772326	0.0348283	0.0915257	0.382984	0.98642	0.4029	0.1767	0.0349843	0.0624747	0.236199	0.047412	0.947684	0.454618	0.466711	0.692279	0.766964
ARS-BFGL-NGS-86682	0.00268683	0.740634	0.910411	0.911712	0.171614	0.0414149	0.0391065	0.284104	0.224075	0.778526	0.584043	0.389277	0.0333564	0.500285	0.00547064	0.973758	0.0853402	0.0884218	0.984238	0.0567201	0.57523	0.69236	0.265518
ARS-BFGL-NGS-18282	0.771763	0.550564	0.693106	0.599914	0.0372332	0.737996	0.0365669	0.0476119	0.565761	0.0657482	0.0543862	0.137522	0.337096	0.208241	0.645641	0.0486745	0.524353	0.685077	0.46754	0.942864	0.957264	0.693295	0.0681501
ARS-BFGL-NGS-35366	0.186625	0.543722	0.843817	0.354413	0.447506	0.328025	0.90152	0.807231	0.429546	0.877768	0.0419752	0.0450789	0.542758	0.0766084	0.402374	0.00147426	0.220866	0.00431004	0.182736	0.100715	0.56392	0.693974	0.893632
ARS-BFGL-NGS-114186	0.955482	0.552754	0.688985	0.0235129	0.802033	0.692737	0.045555	0.0440332	0.347661	0.0460805	0.0879015	0.0484761	0.159531	0.0797702	0.373102	0.0816824	0.29377	0.207814	0.0648635	0.980912	0.311168	0.69464	0.878155
ARS-BFGL-NGS-28810	0.743601	0.768644	0.385631	0.630641	0.0468964	0.290711	0.303786	0.939587	0.00911682	0.141945	0.292776	0.305329	0.0502461	0.777395	0.139842	0.127559	0.547527	0.0490659	0.720027	0.929751	0.375044	0.696611	0.871384
Hapmap49429-BTA-107409	0.729442	0.0437654	0.847198	0.782153	0.685183	0.727746	0.574814	0.340941	0.429654	0.0430605	0.442414	0.0351428	0.83804	0.636747	0.653892	0.913699	0.605597	0.48597	0.0629405	0.976702	0.982101	0.696732	0.0345717
ARS-BFGL-BAC-35331	0.363656	0.438165	0.833716	0.465105	0.532696	0.713596	0.462962	0.770648	0.0194314	0.690661	0.56121	0.886179	0.00690727	0.0683487	0.175086	0.156329	0.268138	0.00815815	0.0786795	0.738891	0.5934	0.69773	0.254576
ARS-BFGL-NGS-111077	0.0472957	0.0595452	0.458607	0.244221	0.119327	0.714759	0.0772608	0.0446132	0.558465	0.40323	0.0137676	0.716216	0.429407	0.0156435	0.767958	0.210422	0.0339772	0.981857	0.0875254	0.770242	0.809788	0.697856	0.665571
ARS-BFGL-NGS-19735	0.616979	0.977488	0.114886	0.0908169	0.000878711	0.120006	0.303788	0.0668731	0.81506	0.327624	0.0181728	0.951743	0.859569	0.0329538	0.174631	0.043234	0.0118036	0.992306	0.534164	0.168488	0.385588	0.699047	0.367338
Hapmap58492-rs29016957	0.00733687	0.664042	0.0731833	0.27226	0.367579	0.986539	0.255199	0.940135	0.197319	0.0157644	0.450658	0.714418	0.533356	0.227079	0.480172	0.924194	0.182802	0.417861	0.0855071	0.838186	0.0310267	0.704363	0.924266
Hapmap38574-BTA-118638	0.00196101	0.417516	0.16612	0.0679993	0.513138	0.0148236	0.71819	0.00458223	0.372022	0.265555	0.918621	0.0236124	0.286699	0.774812	0.464017	0.356541	0.473113	0.0219381	0.261113	0.376914	0.225813	0.709713	0.37852
ARS-BFGL-NGS-1125	0.0976407	0.917342	0.785268	0.480128	0.00833047	0.415817	0.0183032	0.0732089	0.760983	0.880479	0.205921	0.685716	0.561964	0.0457179	0.342437	0.39585	0.0516414	0.897881	0.00427694	0.390336	0.0551913	0.710727	0.433294
UA-IFASA-7101	0.137262	0.044802	0.670701	0.442722	0.681466	0.406873	0.00134081	0.111096	0.351646	0.406147	0.116964	0.65216	0.0934973	0.0350336	0.0520641	0.00646057	0.0245028	0.550987	0.196398	0.0702709	0.983377	0.710909	0.852293
ARS-BFGL-NGS-42430	0.0168042	0.719945	0.00162605	0.0692608	0.611814	0.0104471	0.774282	0.950601	0.0817371	0.431053	0.851537	0.994755	0.0213092	0.79736	0.9703	0.68918	0.861876	0.661692	0.0209192	0.602917	0.327007	0.71099	0.401577
ARS-BFGL-NGS-77738	0.0124168	0.223667	0.497079	0.77767	0.236338	0.261178	0.0504821	0.979025	0.0405176	0.207006	0.264145	0.0893091	0.0274689	0.9246	0.875906	0.843676	0.316268	0.944887	0.568114	0.732635	0.239502	0.712701	0.86111
Hapmap24493-BTA-150258	0.731507	0.251621	0.883896	0.554902	0.43003	0.48083	0.855301	0.0123425	0.0837104	0.975135	0.506252	0.321859	0.0387993	0.49343	0.0272387	0.589992	0.579808	0.134783	0.58967	0.220495	0.0747093	0.712854	0.202831
ARS-BFGL-NGS-26351	0.299771	0.707596	0.501833	0.00655725	0.252077	0.00793842	0.201994	0.370307	0.0224566	0.671192	0.235647	0.618485	0.0868643	0.330638	0.177222	0.0205671	0.404788	0.469556	0.182963	0.37264	0.188349	0.715369	0.407966
BTB-01803292	0.665418	0.0688556	0.587832	0.630256	0.685949	0.189122	0.751028	0.0289167	0.0323488	0.960773	0.643758	0.417505	0.188348	0.843548	0.214084	0.114206	0.925465	0.813529	0.945187	0.165528	0.917658	0.71555	0.167667
BTB-01364730	0.00164615	0.750143	0.485474	0.437876	0.0454203	0.113526	0.337081	0.0137326	0.0716153	0.581009	0.612824	0.536496	0.0214697	0.917723	0.0639853	0.238511	0.975773	0.0269758	0.966602	0.385063	0.791772	0.716105	0.390511
BTB-00159970	0.302053	0.268662	0.374779	0.0327471	0.653552	0.00778818	0.679458	0.955406	0.220945	0.614469	0.133165	0.856075	0.328986	0.0166003	0.599133	0.0940869	0.0133164	0.0438691	0.554617	0.342413	0.897276	0.716282	0.523058
Hapmap42436-BTA-114985	0.72522	0.0274983	0.0398402	0.979552	0.655031	0.292093	0.758101	0.242155	0.505985	0.466395	0.0132611	0.55853	0.78309	0.0449947	0.779988	0.0197212	0.0796128	0.578944	0.101641	0.810553	0.969816	0.721555	0.965268
ARS-BFGL-NGS-117408	0.0143696	0.441843	0.594467	0.822284	0.00603076	0.0528001	0.907238	0.0667744	0.763534	0.911128	0.488039	0.49538	0.291504	0.185026	0.00751515	0.43366	0.343247	0.0429954	0.142318	0.0727907	0.986321	0.722939	0.702915
ARS-BFGL-NGS-100863	0.499263	0.495974	0.837098	0.935985	0.376894	0.916277	0.685976	0.418258	0.0338865	0.935893	0.274499	0.555763	0.0201715	0.413453	0.0980131	0.454231	0.376682	0.0253341	0.171555	0.861945	0.985484	0.723736	0.3471
Hapmap49891-BTA-15961	0.755666	0.479794	0.839533	0.540479	0.835872	0.966089	0.0129912	0.379108	0.918144	0.592223	0.0710006	0.991673	0.25393	0.0193986	0.0752676	0.0105174	0.0251512	0.623766	0.515931	0.0613199	0.639185	0.72442	0.000943035
ARS-BFGL-NGS-86941	0.0132225	0.199019	0.675436	0.770398	0.0461733	0.0325191	0.513317	0.154844	0.655377	0.491404	0.199416	0.904924	0.168466	0.062136	0.730763	0.0626064	0.0536542	0.0161163	0.355808	0.117995	0.306422	0.725615	0.259167
ARS-BFGL-NGS-46597	0.68358	0.548646	0.552563	0.515293	0.000970597	0.697213	0.298916	0.232594	0.0195587	0.286574	0.203907	0.183027	0.0932379	0.0896619	0.623346	0.177663	0.0556111	0.0155047	0.820828	0.146388	0.454427	0.726202	0.858007
Hapmap39362-BTA-95002	0.942461	0.259138	0.014742	0.587715	0.494979	0.0631099	0.417221	0.625919	0.0390538	0.261181	0.63437	0.129429	0.0272596	0.0946367	0.501151	0.565655	0.0213206	0.220087	0.249803	0.847923	0.425463	0.728583	0.324117
ARS-BFGL-NGS-22221	0.681254	0.476868	0.937718	0.615158	0.366864	0.0187641	0.7154	0.343793	0.0183082	0.0656337	0.336751	0.649953	0.151316	0.0888802	0.256486	0.597135	0.11137	0.289549	0.760555	0.569122	0.213756	0.729516	0.309882
ARS-BFGL-NGS-110868	0.431896	0.0423402	0.228026	0.237104	0.289833	0.717855	0.204189	0.472052	0.364661	0.914758	0.496329	0.0665817	0.747783	0.0415344	0.0403181	0.166496	0.423833	0.542805	0.858342	0.102195	0.0154642	0.729593	0.273143
BTA-68613-no-rs	0.919381	0.0565202	0.108624	0.0101196	0.499657	0.621167	0.576979	0.78971	0.507317	0.883505	0.0315554	0.169503	0.755238	0.0111072	0.0576171	0.531503	0.00416559	0.0175285	0.230388	0.726784	0.776224	0.730018	0.731073
BTA-40811-no-rs	0.206701	0.873275	0.958659	0.868512	0.0810758	0.919486	0.0422397	0.599845	0.0241332	0.217752	0.0055347	0.872957	0.219796	0.774991	0.310734	0.474558	0.482526	0.532876	0.207725	0.421899	0.72489	0.731132	0.3549
ARS-BFGL-NGS-38896	0.514871	0.295951	0.465777	0.984696	0.223619	0.821546	0.0187548	0.0921167	0.957679	0.149533	0.0134594	0.568156	0.329528	0.00358145	0.995656	0.0244096	0.029282	0.3879	0.143915	0.462181	0.493593	0.731546	0.392711
Hapmap43685-BTA-77920	0.401514	0.0362928	0.628049	0.257644	0.472432	0.358839	0.82478	0.378112	0.0363916	0.834298	0.424559	0.833826	0.0431296	0.781696	0.383393	0.605683	0.697493	0.0758828	0.310544	0.628659	0.477518	0.734414	0.750407
BTA-122515-no-rs	0.0928211	0.418058	0.696093	0.52975	0.77197	0.326417	0.987824	0.0759	0.0469877	0.0212576	0.182726	0.571615	0.241628	0.47149	0.708105	0.896185	0.806524	0.869514	0.431745	0.550565	0.135182	0.734578	0.942672
ARS-BFGL-NGS-107346	0.00742747	0.416757	0.271138	0.537411	0.378312	0.157988	0.256142	0.987178	0.11521	0.165468	0.392695	0.494946	0.257978	0.992341	0.869829	0.830134	0.535118	0.602631	0.128251	0.687525	0.0244373	0.736284	0.547487
BTA-65196-no-rs	0.958192	0.193806	0.152064	0.785711	0.0448571	0.0315971	0.413995	0.139258	0.76819	0.990383	0.591779	0.164166	0.73959	0.255682	0.977937	0.222307	0.682705	0.995726	0.478418	0.6712	0.036558	0.736768	0.0274917
ARS-BFGL-NGS-117798	0.41597	0.356114	0.155438	0.00758059	0.281491	0.338574	0.0132972	0.636594	0.330015	0.75682	0.0188115	0.584888	0.307064	0.0305302	0.0698398	0.846383	0.199075	0.0139697	0.159968	0.528042	0.318614	0.738405	0.919476
Hapmap41274-BTA-46964	0.195646	0.347478	0.0657861	0.999613	0.0307698	0.99166	0.121415	0.453586	0.315702	0.0103291	0.0256697	0.829429	0.649082	0.16884	0.968263	0.0258722	0.112688	0.0763046	0.703824	0.203768	0.507193	0.742519	0.174114
ARS-BFGL-NGS-21400	0.0119311	0.336269	0.184793	0.754741	0.376729	0.0991705	0.515215	0.521411	0.911634	0.951714	0.245815	0.162735	0.972598	0.0217504	0.0126179	0.11061	0.0141801	0.293222	0.0833575	0.0199499	0.232078	0.743672	0.129318
Hapmap44200-BTA-114052	0.510647	0.723678	0.954153	0.380038	0.00652141	0.402287	0.288545	0.0469008	0.398233	0.761337	0.0414382	0.020034	0.23432	0.267916	0.922685	0.58331	0.0274452	0.409768	0.362999	0.430366	0.835218	0.743877	0.914167
Hapmap43538-BTA-26895	0.49367	0.773634	0.0806324	0.430619	0.202146	0.56952	0.480774	0.0745541	0.189049	0.0102129	0.151672	0.12423	0.0291378	0.805715	0.425553	0.645967	0.143079	0.745223	0.769937	0.614053	0.0150852	0.745667	0.131973
ARS-BFGL-NGS-18481	0.145815	0.396599	0.740396	0.519743	0.654781	0.0131656	0.375953	0.00147414	0.0498765	0.152174	0.501392	0.949623	0.0507323	0.190315	0.313145	0.269605	0.957398	0.293852	0.174666	0.892913	0.0192847	0.747006	0.837618
BTB-00303899	0.797702	0.572645	0.951331	0.837332	0.975068	0.298721	0.0400506	0.131836	0.155142	0.15971	0.64142	0.290101	0.0811237	0.342498	0.546252	0.0492385	0.562183	0.212834	0.680188	0.0371188	0.782453	0.748714	0.449036
Hapmap49335-BTA-83363	0.593971	0.416412	0.394336	0.812297	0.616878	0.759451	0.824062	0.866884	0.0240784	0.903573	0.478585	0.269651	0.00663517	0.231408	0.0620553	0.998866	0.264137	0.935413	0.565525	0.0683443	0.734519	0.748715	0.88424
ARS-BFGL-NGS-109427	0.794557	0.842813	0.973903	0.0243794	0.971742	0.0297799	0.0429651	0.270117	0.0105606	0.122527	0.221595	0.915698	0.0771127	0.27186	0.968978	0.980571	0.39021	0.700877	0.374101	0.632359	0.826318	0.7494	0.754263
ARS-BFGL-NGS-117221	0.19138	0.39573	0.727501	0.463748	0.385025	0.00488146	0.25773	0.235556	0.0519747	0.0429941	0.732079	0.864378	0.0695249	0.496729	0.100189	0.854759	0.312007	0.134734	0.677726	0.373151	0.712758	0.749692	0.00146012
Hapmap58976-rs29019573	0.374006	0.88636	0.490102	0.710321	0.995833	0.488499	0.227747	0.683739	0.0473141	0.0342746	0.349986	0.0082002	0.200198	0.717422	0.538664	0.720696	0.642518	0.0190059	0.828486	0.229104	0.895461	0.751022	0.624395
Hapmap54892-rs29024390	0.588916	0.300432	0.127782	0.00117975	0.57234	0.16278	0.274902	0.180587	0.00981317	0.954749	0.636992	0.841217	0.198264	0.0545863	0.38135	0.383177	0.526074	0.515528	0.0549016	0.162235	0.800338	0.753333	0.0927053
BTA-78751-no-rs	0.00824508	0.827427	0.243732	0.824849	0.00644138	0.679328	0.00247632	0.738228	0.223039	0.176639	0.227803	0.512289	0.269039	0.0624487	0.807803	0.142669	0.199463	0.402694	0.323014	0.765667	0.0275754	0.754041	0.400822
BTB-01487290	0.376984	0.664392	0.0045069	0.260908	0.334296	0.107617	0.644099	0.129684	0.0207718	0.424103	0.540907	0.953388	0.0677991	0.520386	0.12444	0.917594	0.627414	0.777513	0.871867	0.151083	0.415133	0.75454	0.996879
ARS-BFGL-NGS-5249	0.605413	0.209993	0.527578	0.341693	0.749716	0.161497	0.297069	0.483647	0.00666536	0.731715	0.380099	0.818178	0.0203317	0.236784	0.552681	0.793086	0.746505	0.929542	0.0897994	0.509246	0.846388	0.755757	0.475139
ARS-BFGL-BAC-29242	0.235409	0.285189	0.964799	0.292107	0.185412	0.578983	0.578239	0.590601	0.158553	0.000810866	0.0998285	0.679058	0.848262	0.109199	0.615718	0.0454268	0.166837	0.86459	0.116231	0.466758	0.00457376	0.756717	0.345078
BTA-116567-no-rs	0.964673	0.405842	0.517162	0.679052	0.334219	0.107997	0.0706841	0.0298996	0.114974	0.0580933	0.864706	0.777695	0.00528421	0.181927	0.022065	0.820343	0.203074	0.451764	0.872664	0.0365834	0.838036	0.757736	0.0279616
BTA-33683-no-rs	0.603018	0.814707	0.494623	0.947284	0.0316038	0.120615	0.0306483	0.422378	0.114647	0.0710077	0.105783	0.634594	0.0294962	0.105601	0.955617	0.604788	0.00230663	0.482068	0.996878	0.740531	0.448513	0.757894	0.237405
ARS-BFGL-BAC-1936	0.859111	0.645554	0.597856	0.232575	0.216526	0.358394	0.00995941	0.0270072	0.698107	0.838099	0.694579	0.218883	0.230614	0.531231	0.0666148	0.880595	0.50272	0.0304506	0.026537	0.832859	0.337178	0.759095	0.31391
ARS-BFGL-NGS-116393	0.302137	0.668993	0.729567	0.697592	0.00436257	0.215027	0.0480425	0.0724315	0.823407	0.709558	0.0211307	0.526448	0.382889	0.0286165	0.542407	0.191252	0.00194836	0.746311	0.637907	0.391731	0.400787	0.759554	0.198036
Hapmap58399-rs29020123	0.556381	0.579812	0.337829	0.857642	0.0223054	0.175061	0.703485	0.759563	0.0165612	0.895289	0.0711622	0.276602	0.0427809	0.519338	0.142828	0.602806	0.600549	0.100991	0.563848	0.811115	0.162359	0.760978	0.623702
BTB-00632953	0.0273221	0.242866	0.926258	0.0635747	0.025986	0.91257	0.755672	0.471872	0.833272	0.557426	0.005833	0.83539	0.744777	0.00065704	0.709523	0.0910643	0.0151056	0.7538	0.93395	0.77882	0.582168	0.766717	0.190195
BTB-00743148	0.325864	0.555138	0.740996	0.55668	0.018685	0.129152	0.231716	0.429379	0.338996	0.651882	0.0392812	0.082517	0.0796477	0.00131812	0.743684	0.112774	0.0263301	0.529908	0.91447	0.990687	0.991418	0.767745	0.276979
ARS-BFGL-NGS-21778	0.243014	0.0405544	0.318105	0.506204	0.40551	0.334717	0.277388	0.635718	0.00503508	0.505781	0.0749708	0.425179	0.132686	0.481452	0.872726	0.240779	0.318054	0.551952	0.532379	0.728803	0.139947	0.768023	0.0151806
Hapmap54940-rs29013966	0.971798	0.272731	0.43688	0.207065	0.270347	0.161323	0.831385	0.577149	0.023396	0.196142	0.869917	0.302865	0.0114504	0.879895	0.175825	0.61054	0.803764	0.119226	0.372794	0.552818	0.814233	0.775909	0.0243759
Hapmap49433-BTA-108141	0.781343	0.373507	0.672372	0.10996	0.251213	0.527295	0.744881	0.608489	0.00893707	0.921121	0.939929	0.134778	0.0337461	0.54417	0.221149	0.389089	0.978213	0.00687851	0.451774	0.347905	0.620172	0.778247	0.225629
BTB-00118945	0.302522	0.00623719	0.710375	0.324181	0.927777	0.325525	0.359194	0.480817	0.0491911	0.880879	0.829212	0.695042	0.0147999	0.461057	0.00917568	0.84451	0.814154	0.122773	0.231673	0.0762056	0.478393	0.779503	0.766782
BTB-01218897	0.549889	0.421223	0.119804	0.0461599	0.473367	0.0567458	0.0337409	0.989603	0.0646765	0.11633	0.150197	0.0468172	0.2019	0.701712	0.677262	0.0377821	0.34309	0.52977	0.266242	0.376335	0.99718	0.781575	0.83789
Hapmap44372-BTA-35201	0.104147	0.599261	0.344016	0.295358	0.354652	0.0743213	0.273214	0.38023	0.065426	0.522836	0.926083	0.669683	0.0477078	0.754341	0.0167564	0.334334	0.681477	0.608893	0.904421	0.0174273	0.697129	0.784053	0.154028
BTA-68574-no-rs	0.00795354	0.842452	0.918579	0.398365	0.80453	0.210362	0.184101	0.146567	0.0585584	0.908227	0.453579	0.123176	0.0201073	0.168712	0.321572	0.340195	0.229499	0.0273156	0.541162	0.475255	0.225649	0.786256	0.124118
ARS-BFGL-NGS-12204	0.696809	0.928612	0.418951	0.948449	0.282021	0.0170228	0.11822	0.782525	0.0817807	0.264148	0.0395353	0.0776845	0.188038	0.697097	0.170246	0.506466	0.0344477	0.0494541	0.035271	0.61897	0.710949	0.787485	0.213714
ARS-BFGL-NGS-20151	0.345933	0.310967	0.550554	0.57736	0.782112	0.0351678	0.652637	0.11324	0.0118247	0.609103	0.454336	0.627808	0.0729305	0.853578	0.328195	0.724323	0.633852	0.0455706	0.556133	0.55094	0.409466	0.787827	0.130521
ARS-BFGL-NGS-104463	0.79924	0.512533	0.737985	0.569063	0.00772285	0.084896	0.298503	0.441109	0.391271	0.00680113	0.361426	0.575539	0.141825	0.418687	0.569454	0.434365	0.785735	0.561568	0.872488	0.885321	0.0118556	0.788693	0.742751
Hapmap43357-BTA-79273	0.558669	0.791144	0.868708	0.755814	0.411678	0.471077	0.893503	0.416315	0.0092332	0.404396	0.856839	0.241941	0.000952501	0.619202	0.759394	0.69921	0.698786	0.742836	0.529146	0.784534	0.078073	0.78897	0.468257
ARS-BFGL-NGS-94086	0.298451	0.976801	0.36767	0.55316	0.0124273	0.666265	0.956995	0.068072	0.154793	0.115116	0.24201	0.423165	0.179942	0.00964163	0.589968	0.514861	0.0231134	0.0159204	0.00735421	0.217822	0.362799	0.789888	0.913979
ARS-BFGL-NGS-66329	0.199609	0.767705	0.89598	0.132037	0.0128413	0.131703	0.511527	0.10724	0.0179612	0.859241	0.0100523	0.700075	0.0386803	0.0187158	0.413148	0.0780592	0.0552091	0.306584	0.548878	0.962795	0.475544	0.790088	0.798498
Hapmap48209-BTA-120609	0.270456	0.0632979	0.298239	0.706064	0.154387	0.0669693	0.0361421	0.868143	0.876835	0.0145061	0.0380342	0.456965	0.464969	0.0884999	0.355363	0.686626	0.016531	0.581163	0.417099	0.401495	0.473582	0.790625	0.236723
Hapmap27747-BTA-136437	0.480861	0.0460313	0.879306	0.367471	0.861602	0.924712	0.742793	0.764816	0.0532514	0.676754	0.830014	0.596566	0.035156	0.968423	0.496362	0.434124	0.537687	0.104952	0.836045	0.589307	0.673384	0.792941	0.0391337
BTB-00098730	0.33498	0.140086	0.95075	0.36422	0.991765	0.400208	0.930537	0.519883	0.413571	0.0221896	0.323705	0.0549885	0.326949	0.352047	0.000709737	0.540794	0.737263	0.0125877	0.16178	0.051458	0.0249662	0.793356	0.228719
BTA-86600-no-rs	0.0516641	0.267853	0.365245	0.425992	0.240558	0.639893	0.869384	0.473353	0.00577346	0.254517	0.189562	0.667512	0.00739053	0.606161	0.2999	0.532386	0.893286	0.930169	0.191984	0.372097	0.721254	0.794433	0.17399
ARS-BFGL-NGS-87964	0.236679	0.61888	0.00885342	0.406949	0.73446	0.00527735	0.952147	0.259533	0.393388	0.0385991	0.406161	0.0903607	0.590769	0.660466	0.493939	0.94542	0.102708	0.39696	0.932463	0.778671	0.703089	0.796271	0.490257
ARS-BFGL-NGS-56387	0.866693	0.331368	0.717302	0.642304	0.2107	0.0152548	0.75962	0.853131	0.517429	0.214016	0.00317732	0.613358	0.169451	0.115334	0.699558	0.000641273	0.0274816	0.702071	0.136878	0.993857	0.954007	0.797329	0.0170439
ARS-BFGL-NGS-107258	0.180894	0.0586173	0.00952544	0.642459	0.0426351	0.63252	0.0381678	0.462527	0.288168	0.625985	0.667607	0.794659	0.0881192	0.52546	0.0497713	0.0510938	0.878402	0.830309	0.322345	0.00947131	0.507447	0.799663	0.175481
Hapmap43595-BTA-50145	0.873779	0.950614	0.310746	0.579183	0.139953	0.926089	0.13092	0.347973	0.532222	0.34439	0.00130739	0.974181	0.873333	0.00146714	0.380155	0.00388326	0.00656104	0.137948	0.66108	0.907021	0.279642	0.801111	0.321157
ARS-BFGL-NGS-109905	0.152199	0.750847	0.613878	0.579554	0.444249	0.0101598	0.448214	0.30359	0.0118516	0.314907	0.797802	0.905621	0.106875	0.826428	0.0126179	0.964995	0.473974	0.133881	0.577562	0.0742457	0.933971	0.801809	0.588999
ARS-BFGL-NGS-5229	0.441985	0.698213	0.68134	0.317655	0.891955	0.0150798	0.986264	0.690029	0.0140483	0.0918858	0.128447	0.396764	0.00132656	0.3933	0.573893	0.254027	0.456744	0.169721	0.982816	0.734521	0.673525	0.802557	0.0775483
ARS-BFGL-NGS-42510	0.163182	0.64533	0.117884	0.861538	0.20497	0.762136	0.203666	0.183863	0.898211	0.387878	0.0265917	0.0249244	0.972587	0.00432957	0.121309	0.037027	0.0195356	0.492669	0.702694	0.317626	0.522211	0.804793	0.412271
BTA-83050-no-rs	0.571257	0.258548	0.612009	0.0210996	0.103179	0.0820521	0.0395432	0.158044	0.115736	0.0437326	0.328813	0.175394	0.327767	0.0721689	0.186425	0.0028153	0.429066	0.291675	0.614888	0.392181	0.740886	0.805659	0.0517257
BTB-01991280	0.878939	0.740303	0.262926	0.168446	0.0232486	0.093287	0.652211	0.660665	0.805227	0.146369	0.0128254	0.0256714	0.257288	0.024115	0.930331	0.0656526	0.0158066	0.561403	0.165558	0.678291	0.0762741	0.806012	0.272208
ARS-BFGL-NGS-118339	0.598877	0.800414	0.201207	0.198437	0.0158928	0.354728	0.0149949	0.214577	0.501541	0.946489	0.0960326	0.268049	0.794101	0.0143084	0.768927	0.100948	0.0373876	0.900366	0.0318843	0.649846	0.142412	0.806125	0.45182
BTB-00852808	0.588369	0.500351	0.113279	0.78262	0.936636	0.593344	0.175496	0.79722	0.00130271	0.207707	0.310232	0.145834	0.000560613	0.60603	0.679942	0.733573	0.6054	0.43381	0.606877	0.941579	0.0826163	0.806263	0.953693
ARS-BFGL-NGS-1345	0.412299	0.733451	0.456541	0.0475849	0.0298442	0.926981	0.872452	0.0498028	0.190383	0.792314	0.398398	0.155606	0.540115	0.450602	0.688095	0.0297018	0.484823	0.76984	0.0386369	0.77957	0.105127	0.806523	0.419852
Hapmap56826-rs29013564	0.0111508	0.61938	0.848745	0.960792	0.434472	0.61805	0.484185	0.780561	0.15591	0.0183469	0.271851	0.47211	0.801111	0.594285	0.0728047	0.716297	0.289479	0.113825	0.946095	0.572112	0.339147	0.807101	0.532112
Hapmap28862-BTA-149586	0.672014	0.576777	0.307723	0.428059	0.971187	0.897681	0.125337	0.365178	0.424591	0.491566	0.0251689	0.00436765	0.19059	0.00120474	0.869798	0.155415	0.00516536	0.304781	0.751148	0.441016	0.5607	0.807403	0.0417836
Hapmap43006-BTA-64814	0.937517	0.948753	0.215155	0.707002	0.279668	0.867602	0.218687	0.512034	0.318366	0.687105	0.00081259	0.143278	0.162922	0.109665	0.000790927	0.275948	0.171488	0.000917683	0.0341975	0.109661	0.592191	0.807771	0.60704
Hapmap34419-BES4_Contig182_1285	0.820178	0.317998	0.850587	0.000903548	0.426483	0.634834	0.0176225	0.959997	0.867867	0.752493	0.00504954	0.313375	0.712743	0.082223	0.939644	0.00156935	0.193752	0.913609	0.455769	0.884678	0.227894	0.808758	0.0489693
ARS-BFGL-NGS-36378	0.0270639	0.042391	0.907958	0.688589	0.27048	0.0711782	0.898898	0.216232	0.553224	0.666796	0.0710473	0.419662	0.737721	0.00177595	0.508996	0.0379093	0.0129266	0.168716	0.864285	0.882362	0.449288	0.80926	0.733656
[truncated: 37,600 more rows]
