# Supplementary material for: Network Analysis Reveals Putative Genes Affecting Meat Quality in Angus Cattle
Source: Front Genet. 2017 Nov 6;8:171. doi: 10.3389/fgene.2017.00171 (PMC5681485; doi:10.3389/fgene.2017.00171)
Supplement: Supplementary file 2 [file Table2.XLSX]

## Sheet: Table 2 Suppl
Supplemental Table 2. Additional information on the top 35 markers (P < 0.00005) associated with Warner-Bratzler Shear force (WBSF, kg).
SNP name	Location	Allele	Consequence	SYMBOL	Gene	Feature	DISTANCE
rs109734539	1:68937163-68937163	G	upstream_gene_variant	CCDC14	ENSBTAG00000000566	ENSBTAT00000000740	82
rs109734539	1:68937163-68937163	G	downstream_gene_variant	-	ENSBTAG00000006947	ENSBTAT00000009113	17362
rs109734539	1:68937163-68937163	G	upstream_gene_variant	CCDC14	ENSBTAG00000000566	ENSBTAT00000054897	123
rs109734539	1:68937163-68937163	G	upstream_gene_variant	U4	ENSBTAG00000044700	ENSBTAT00000062133	28632
rs109251210	1:156366103-156366103	A	intergenic_variant	-	-	-	-
rs108987903	11:45175551-45175551	A	intergenic_variant	-	-	-	-
rs110587871	14:13081432-13081432	T	intergenic_variant	-	-	-	-
rs41631415	14:57631331-57631331	T	intergenic_variant	-	-	-	-
rs109560127	15:56782573-56782573	A	downstream_gene_variant	LRRC32	ENSBTAG00000001301	ENSBTAT00000001716	44519
rs110308812	19:56533680-56533680	A	downstream_gene_variant	SMIM5	ENSBTAG00000010758	ENSBTAT00000014245	32919
rs110308812	19:56533680-56533680	A	downstream_gene_variant	-	ENSBTAG00000011713	ENSBTAT00000015554	46359
rs110308812	19:56533680-56533680	A	upstream_gene_variant	RECQL5	ENSBTAG00000011715	ENSBTAT00000015555	16806
rs110308812	19:56533680-56533680	A	intron_variant	SAP30BP	ENSBTAG00000011717	ENSBTAT00000015560	-
rs110308812	19:56533680-56533680	A	upstream_gene_variant	ITGB4	ENSBTAG00000018169	ENSBTAT00000042566	26879
rs110308812	19:56533680-56533680	A	downstream_gene_variant	SMIM6	ENSBTAG00000047510	ENSBTAT00000065703	26902
rs29018751	20:37297072-37297072	C	intron_variant	NIPBL	ENSBTAG00000000579	ENSBTAT00000020129	-
rs41256507	21:39470288-39470288	A	intergenic_variant	-	-	-	-
rs41659707	24:13810452-13810452	C	intergenic_variant	-	-	-	-
rs109257502	26:25253444-25253444	G	intron_variant	CFAP58	ENSBTAG00000007243	ENSBTAT00000009529	-
rs109611741	26:41414375-41414375	T	intergenic_variant	-	-	-	-
rs29021718	27:2378910-2378910	C	intergenic_variant	-	-	-	-
rs29021718	27:2378910-2378910	G	intergenic_variant	-	-	-	-
rs108949614	3:55074485-55074485	G	upstream_gene_variant	KYAT3	ENSBTAG00000000505	ENSBTAT00000000643	19020
rs108949614	3:55074485-55074485	G	intron_variant	-	ENSBTAG00000001143	ENSBTAT00000032697	-
rs108949614	3:55074485-55074485	G	downstream_gene_variant	-	ENSBTAG00000038500	ENSBTAT00000052710	28142
rs109507539	3:96660603-96660603	G	3_prime_UTR_variant	ELAVL4	ENSBTAG00000021046	ENSBTAT00000028031	-
rs109977837	3:110272602-110272602	C	upstream_gene_variant	MAP7D1	ENSBTAG00000030301	ENSBTAT00000002583	28981
rs109977837	3:110272602-110272602	C	upstream_gene_variant	COL8A2	ENSBTAG00000010175	ENSBTAT00000013427	26882
rs109977837	3:110272602-110272602	C	downstream_gene_variant	TEKT2	ENSBTAG00000021714	ENSBTAT00000028947	39774
rs109977837	3:110272602-110272602	C	downstream_gene_variant	ADPRHL2	ENSBTAG00000021715	ENSBTAT00000028950	32929
rs109977837	3:110272602-110272602	C	intron_variant	TRAPPC3	ENSBTAG00000005732	ENSBTAT00000042784	-
rs43157198	4:41128696-41128696	G	downstream_gene_variant	GNAI1	ENSBTAG00000002714	ENSBTAT00000003515	31462
rs41588698	4:59710881-59710881	C	intergenic_variant	-	-	-	-
rs42715455	6:6955308-6955308	A	intron_variant	PDE5A	ENSBTAG00000024888	ENSBTAT00000014479	-
rs110018485	7:22524899-22524899	T	upstream_gene_variant	TMPRSS9	ENSBTAG00000000718	ENSBTAT00000000958	36134
rs110018485	7:22524899-22524899	T	upstream_gene_variant	LSM7	ENSBTAG00000004521	ENSBTAT00000005939	8197
rs110018485	7:22524899-22524899	T	upstream_gene_variant	C19orf35	ENSBTAG00000016477	ENSBTAT00000021901	44784
rs110018485	7:22524899-22524899	T	upstream_gene_variant	LINGO3	ENSBTAG00000016478	ENSBTAT00000021903	35109
rs110018485	7:22524899-22524899	T	intron_variant	SPPL2B	ENSBTAG00000004524	ENSBTAT00000035792	-
rs41700602	7:36884206-36884206	T	intergenic_variant	-	-	-	-
rs109977037	7:90900133-90900133	C	non_coding_transcript_exon_variant	-	ENSBTAG00000003258	ENSBTAT00000004222	-
rs109819349	7:93007435-93007435	T	intergenic_variant	-	-	-	-
rs41625563	7:93073890-93073890	C	intergenic_variant	-	-	-	-
rs110059753	7:93218452-93218452	A	downstream_gene_variant	ARRDC3	ENSBTAG00000007116	ENSBTAT00000009364	21967
rs41625576	7:93289032-93289032	C	upstream_gene_variant	ARRDC3	ENSBTAG00000007116	ENSBTAT00000009364	35938
rs109627006	7:93396872-93396872	T	downstream_gene_variant	-	ENSBTAG00000037330	ENSBTAT00000051830	34985
rs110612774	8:64208930-64208930	T	downstream_gene_variant	ANKS6	ENSBTAG00000005133	ENSBTAT00000006765	35220
rs109242304	9:11526739-11526739	C	intergenic_variant	-	-	-	-
