# Supplementary material for: Network Analysis Reveals Putative Genes Affecting Meat Quality in Angus Cattle
Source: Front Genet. 2017 Nov 6;8:171. doi: 10.3389/fgene.2017.00171 (PMC5681485; doi:10.3389/fgene.2017.00171)
Supplement: Supplementary file 3 [file Table3.XLSX]

## Sheet: Table 3 Suppl
Supplemental Table 3. Additional Information on the top 30 markers that account for variation in meat quality traits.
#Uploaded_variation	Location	Allele	Consequence	SYMBOL	Gene	Feature	cDNA_position	CDS_position	Protein_position	Amino_acids	Codons	DISTANCE	STRAND
rs41657604	10:102707947-102707947	G	upstream_gene_variant	EFCAB11	ENSBTAG00000013136	ENSBTAT00000017461	-	-	-	-	-	15802	-1
rs41657604	10:102707947-102707947	G	intron_variant	TDP1	ENSBTAG00000013138	ENSBTAT00000017463	-	-	-	-	-	-	1
rs109487930	12:28022872-28022872	A	intron_variant	STARD13	ENSBTAG00000021815	ENSBTAT00000029081	-	-	-	-	-	-	1
rs110752731	15:3600480-3600480	A	intergenic_variant	-	-	-	-	-	-	-	-	-	-
rs110584426	15:30573210-30573210	A	intergenic_variant	-	-	-	-	-	-	-	-	-	-
rs29026935	15:32783311-32783311	C	downstream_gene_variant	SORL1	ENSBTAG00000014611	ENSBTAT00000019457	-	-	-	-	-	27972	1
rs110680201	2:120073875-120073875	C	upstream_gene_variant	-	ENSBTAG00000016174	ENSBTAT00000021529	-	-	-	-	-	24661	-1
rs110680201	2:120073875-120073875	C	downstream_gene_variant	NMUR1	ENSBTAG00000017684	ENSBTAT00000023519	-	-	-	-	-	27484	-1
rs110680201	2:120073875-120073875	C	upstream_gene_variant	SNORA75	ENSBTAG00000042435	ENSBTAT00000059427	-	-	-	-	-	33294	-1
rs110680201	2:120073875-120073875	C	upstream_gene_variant	SNORD20	ENSBTAG00000043297	ENSBTAT00000060289	-	-	-	-	-	32688	-1
rs41950387	20:57373160-57373160	A	intergenic_variant	-	-	-	-	-	-	-	-	-	-
rs41997980	22:13400771-13400771	T	downstream_gene_variant	ZNF619	ENSBTAG00000018057	ENSBTAT00000024037	-	-	-	-	-	20427	1
rs41997980	22:13400771-13400771	T	intron_variant	ZNF619	ENSBTAG00000018057	ENSBTAT00000024707	-	-	-	-	-	-	1
rs41603459	22:30010174-30010174	A	upstream_gene_variant	EIF4E3	ENSBTAG00000018862	ENSBTAT00000025111	-	-	-	-	-	9632	1
rs41603459	22:30010174-30010174	A	upstream_gene_variant	PROK2	ENSBTAG00000019330	ENSBTAT00000025742	-	-	-	-	-	25168	1
rs41603459	22:30010174-30010174	A	upstream_gene_variant	PROK2	ENSBTAG00000019330	ENSBTAT00000025743	-	-	-	-	-	25168	1
rs41659707	24:13810452-13810452	C	intergenic_variant	-	-	-	-	-	-	-	-	-	-
rs29019820	24:36077466-36077466	T	upstream_gene_variant	YES1	ENSBTAG00000001523	ENSBTAT00000001995	-	-	-	-	-	39228	-1
rs29019820	24:36077466-36077466	T	upstream_gene_variant	ADCYAP1	ENSBTAG00000020650	ENSBTAT00000027516	-	-	-	-	-	37055	1
rs29019820	24:36077466-36077466	T	upstream_gene_variant	ADCYAP1	ENSBTAG00000020650	ENSBTAT00000047551	-	-	-	-	-	37055	1
rs41608068	29:1573172-1573172	T	intergenic_variant	-	-	-	-	-	-	-	-	-	-
rs109830547	29:4533981-4533981	C	intergenic_variant	-	-	-	-	-	-	-	-	-	-
rs109710777	29:37152168-37152168	G	upstream_gene_variant	ADAMTS8	ENSBTAG00000010411	ENSBTAT00000013745	-	-	-	-	-	36046	-1
rs109710777	29:37152168-37152168	G	intron_variant	ADAMTS15	ENSBTAG00000016857	ENSBTAT00000022420	-	-	-	-	-	-	1
rs109814977	29:43525624-43525624	T	intron_variant	NRXN2	ENSBTAG00000000244	ENSBTAT00000000307	-	-	-	-	-	-	-1
rs110770404	29:43611640-43611640	T	upstream_gene_variant	NRXN2	ENSBTAG00000000244	ENSBTAT00000000307	-	-	-	-	-	35512	-1
rs110770404	29:43611640-43611640	T	upstream_gene_variant	RASGRP2	ENSBTAG00000001029	ENSBTAT00000001368	-	-	-	-	-	9141	-1
rs110770404	29:43611640-43611640	T	intron_variant	PYGM	ENSBTAG00000001032	ENSBTAT00000001373	-	-	-	-	-	-	-1
rs110770404	29:43611640-43611640	T	downstream_gene_variant	SF1	ENSBTAG00000001035	ENSBTAT00000001376	-	-	-	-	-	11570	-1
rs110770404	29:43611640-43611640	T	downstream_gene_variant	MAP4K2	ENSBTAG00000001037	ENSBTAT00000001378	-	-	-	-	-	36974	-1
rs17872000	29:44069063-44069063	C	downstream_gene_variant	SPDYC	ENSBTAG00000005772	ENSBTAT00000007590	-	-	-	-	-	17359	1
rs17872000	29:44069063-44069063	C	missense_variant	CAPN1	ENSBTAG00000010230	ENSBTAT00000011678	947	947	316	G/A	gGc/gCc	-	1
rs17872000	29:44069063-44069063	C	upstream_gene_variant	-	ENSBTAG00000010233	ENSBTAT00000013515	-	-	-	-	-	23064	1
rs17872000	29:44069063-44069063	C	upstream_gene_variant	bta-mir-2407	ENSBTAG00000044262	ENSBTAT00000061695	-	-	-	-	-	19024	1
rs17871058	29:44085769-44085769	T	downstream_gene_variant	SPDYC	ENSBTAG00000005772	ENSBTAT00000007590	-	-	-	-	-	34065	1
rs17871058	29:44085769-44085769	T	intron_variant	CAPN1	ENSBTAG00000010230	ENSBTAT00000011678	-	-	-	-	-	-	1
rs17871058	29:44085769-44085769	T	upstream_gene_variant	-	ENSBTAG00000010233	ENSBTAT00000013515	-	-	-	-	-	6358	1
rs17871058	29:44085769-44085769	T	upstream_gene_variant	bta-mir-2407	ENSBTAG00000044262	ENSBTAT00000061695	-	-	-	-	-	2318	1
rs17872050	29:44087629-44087629	T	downstream_gene_variant	SPDYC	ENSBTAG00000005772	ENSBTAT00000007590	-	-	-	-	-	35925	1
rs17872050	29:44087629-44087629	T	intron_variant	CAPN1	ENSBTAG00000010230	ENSBTAT00000011678	-	-	-	-	-	-	1
rs17872050	29:44087629-44087629	T	upstream_gene_variant	-	ENSBTAG00000010233	ENSBTAT00000013515	-	-	-	-	-	4498	1
rs17872050	29:44087629-44087629	T	upstream_gene_variant	bta-mir-2407	ENSBTAG00000044262	ENSBTAT00000061695	-	-	-	-	-	458	1
rs110294629	29:44325408-44325408	A	upstream_gene_variant	SCYL1	ENSBTAG00000006740	ENSBTAT00000045467	-	-	-	-	-	45000	1
rs42191092	29:44546564-44546564	C	downstream_gene_variant	RNASEH2C	ENSBTAG00000005577	ENSBTAT00000007327	-	-	-	-	-	5745	-1
rs42191092	29:44546564-44546564	C	intron_variant	KAT5	ENSBTAG00000005578	ENSBTAT00000007328	-	-	-	-	-	-	1
rs42191092	29:44546564-44546564	C	upstream_gene_variant	OVOL1	ENSBTAG00000012656	ENSBTAT00000016791	-	-	-	-	-	27996	1
rs42191092	29:44546564-44546564	C	upstream_gene_variant	RELA	ENSBTAG00000013895	ENSBTAT00000018453	-	-	-	-	-	41564	-1
rs42191092	29:44546564-44546564	C	downstream_gene_variant	AP5B1	ENSBTAG00000046875	ENSBTAT00000064301	-	-	-	-	-	16691	-1
rs42191092	29:44546564-44546564	C	downstream_gene_variant	-	ENSBTAG00000047811	ENSBTAT00000064872	-	-	-	-	-	36972	-1
rs110174152	29:44585782-44585782	A	upstream_gene_variant	RNASEH2C	ENSBTAG00000005577	ENSBTAT00000007327	-	-	-	-	-	32298	-1
rs110174152	29:44585782-44585782	A	downstream_gene_variant	KAT5	ENSBTAG00000005578	ENSBTAT00000007328	-	-	-	-	-	33528	1
rs110174152	29:44585782-44585782	A	downstream_gene_variant	OVOL1	ENSBTAG00000012656	ENSBTAT00000016791	-	-	-	-	-	184	1
rs110174152	29:44585782-44585782	A	upstream_gene_variant	SNX32	ENSBTAG00000021454	ENSBTAT00000051879	-	-	-	-	-	48403	1
rs110174152	29:44585782-44585782	A	upstream_gene_variant	SNX32	ENSBTAG00000021454	ENSBTAT00000053283	-	-	-	-	-	48403	1
rs110174152	29:44585782-44585782	A	downstream_gene_variant	-	ENSBTAG00000046150	ENSBTAT00000063350	-	-	-	-	-	35618	-1
rs110174152	29:44585782-44585782	A	downstream_gene_variant	-	ENSBTAG00000046150	ENSBTAT00000064246	-	-	-	-	-	34969	-1
rs110174152	29:44585782-44585782	A	upstream_gene_variant	AP5B1	ENSBTAG00000046875	ENSBTAT00000064301	-	-	-	-	-	19642	-1
rs110174152	29:44585782-44585782	A	upstream_gene_variant	-	ENSBTAG00000047811	ENSBTAT00000064872	-	-	-	-	-	1620	-1
rs800857481	29:46646574-46646574	T	intron_variant	PPP6R3	ENSBTAG00000009584	ENSBTAT00000012612	-	-	-	-	-	-	1
rs42199297	29:46703510-46703510	C	intron_variant	PPP6R3	ENSBTAG00000009584	ENSBTAT00000012612	-	-	-	-	-	-	1
rs42194740	29:46732932-46732932	C	upstream_gene_variant	GAL	ENSBTAG00000009393	ENSBTAT00000012362	-	-	-	-	-	26886	1
rs42194740	29:46732932-46732932	C	downstream_gene_variant	PPP6R3	ENSBTAG00000009584	ENSBTAT00000012612	-	-	-	-	-	16141	1
rs42845824	29:46999731-46999731	G	downstream_gene_variant	MRGPRF	ENSBTAG00000015185	ENSBTAT00000015595	-	-	-	-	-	10213	-1
rs42845824	29:46999731-46999731	G	downstream_gene_variant	MRGPRF	ENSBTAG00000015185	ENSBTAT00000020204	-	-	-	-	-	10213	-1
rs42845824	29:46999731-46999731	G	upstream_gene_variant	TPCN2	ENSBTAG00000015183	ENSBTAT00000020205	-	-	-	-	-	37957	1
rs42845824	29:46999731-46999731	G	upstream_gene_variant	-	ENSBTAG00000016774	ENSBTAT00000053940	-	-	-	-	-	4268	-1
rs42845824	29:46999731-46999731	G	upstream_gene_variant	-	ENSBTAG00000046090	ENSBTAT00000063655	-	-	-	-	-	29311	-1
rs110822981	3:13704030-13704030	C	upstream_gene_variant	ETV3	ENSBTAG00000008649	ENSBTAT00000011404	-	-	-	-	-	39881	1
rs110355365	3:42339927-42339927	A	intergenic_variant	-	-	-	-	-	-	-	-	-	-
rs109050625	4:101790675-101790675	A	intron_variant	PTN	ENSBTAG00000002317	ENSBTAT00000002983	-	-	-	-	-	-	-1
rs109804679	7:98498047-98498047	T	intron_variant	CAST	ENSBTAG00000000874	ENSBTAT00000011029	-	-	-	-	-	-	1
rs109804679	7:98498047-98498047	T	intron_variant	CAST	ENSBTAG00000000874	ENSBTAT00000027864	-	-	-	-	-	-	1
rs109804679	7:98498047-98498047	T	intron_variant	CAST	ENSBTAG00000000874	ENSBTAT00000037077	-	-	-	-	-	-	1
rs109804679	7:98498047-98498047	T	upstream_gene_variant	CAST	ENSBTAG00000000874	ENSBTAT00000065978	-	-	-	-	-	49432	1
rs109677393	7:98534197-98534197	C	synonymous_variant	CAST	ENSBTAG00000000874	ENSBTAT00000011029	596	468	156	S	agT/agC	-	1
rs109677393	7:98534197-98534197	C	downstream_gene_variant	ERAP1	ENSBTAG00000013557	ENSBTAT00000018026	-	-	-	-	-	48693	-1
rs109677393	7:98534197-98534197	C	synonymous_variant	CAST	ENSBTAG00000000874	ENSBTAT00000027864	530	198	66	S	agT/agC	-	1
rs109677393	7:98534197-98534197	C	synonymous_variant	CAST	ENSBTAG00000000874	ENSBTAT00000037077	507	507	169	S	agT/agC	-	1
rs109677393	7:98534197-98534197	C	upstream_gene_variant	CAST	ENSBTAG00000000874	ENSBTAT00000065978	-	-	-	-	-	13282	1
rs29010111	X:20453664-20453664	A	downstream_gene_variant	-	ENSBTAG00000013308	ENSBTAT00000017696	-	-	-	-	-	4013	-1
rs29010111	X:20453664-20453664	A	upstream_gene_variant	-	ENSBTAG00000022373	ENSBTAT00000030280	-	-	-	-	-	33993	1
rs29010111	X:20453664-20453664	A	downstream_gene_variant	SNORD61	ENSBTAG00000042185	ENSBTAT00000059177	-	-	-	-	-	7428	-1
rs41609600	X:62311454-62311454	T	intron_variant	GUCY2F	ENSBTAG00000026003	ENSBTAT00000036876	-	-	-	-	-	-	-1
rs41626493	X:97403554-97403554	G	upstream_gene_variant	GNL3L	ENSBTAG00000031564	ENSBTAT00000004772	-	-	-	-	-	29336	1
rs41626493	X:97403554-97403554	G	downstream_gene_variant	-	ENSBTAG00000015858	ENSBTAT00000021080	-	-	-	-	-	38644	1
rs41626493	X:97403554-97403554	G	upstream_gene_variant	FGD1	ENSBTAG00000015860	ENSBTAT00000021084	-	-	-	-	-	1009	-1
rs41626493	X:97403554-97403554	G	upstream_gene_variant	RAB21	ENSBTAG00000019370	ENSBTAT00000025807	-	-	-	-	-	21823	1
rs41628805	X:141578318-141578318	G	intergenic_variant	-	-	-	-	-	-	-	-	-	-
